# Supplementary material for: Genome-Wide Identification and Expression Profiling of Sugar Transporter Protein (STP) Family Genes in Cabbage (Brassica oleracea var. capitata L.) Reveals their Involvement in Clubroot Disease Responses
Source: Genes (Basel). 2019 Jan 21;10(1):71. doi: 10.3390/genes10010071 (PMC6356595; doi:10.3390/genes10010071)
Supplement: Supplementary file 1 [file genes-10-00071-s001.zip]

Archive with 6 entries (6 files):
- Supplementary File S3.xlsx
- Supplementary File S4.xlsx
- Supplementary File S5.xlsx
- Supplementary File S6.xlsx
- Supplementary File S1.xlsx
- Supplementary File S2.xlsx
