# Supplementary material for: Genome-Wide Identification and Expression Profiling of Sugar Transporter Protein (STP) Family Genes in Cabbage (Brassica oleracea var. capitata L.) Reveals their Involvement in Clubroot Disease Responses
Source: Genes (Basel). 2019 Jan 21;10(1):71. doi: 10.3390/genes10010071 (PMC6356595; doi:10.3390/genes10010071)
Supplement: Supplementary file 1 [file genes-10-00071-s001.zip › Supplementary File S3.xlsx]

## Sheet: Table S3
Supplementary File S3: Nucleotide sequences of 58 STP genes without stop codons of B. oleracea, B. rapa and A. thaliana.
Gene ID	Gene sequence
BoSTP1a	ATGGCTGGCGGTGGATTCGTAGTCGGAGATGGCCAAAAGACTTATCCCGGCAAACTCACTCCCTTTGTTCTCTTCACTTGTGTCGTTGCTGCCATGGGTGGTCTCATCTTCGGATACGATATCGGAATCTCTGGTGGAGTGACGTCGATGCCATCTTTCCTCCGGCGTTTCTTCCCGTCGGTTTACCGTAAACAGCAAGAAGACGCGACTACAAACCAGTACTGTCAATACGATAGTCCCACGCTTACGCTGTTCACTTCGTCCCTATATTTAGCGGCGCTAATTTCGTCGCTGGTGGCTTCCACCGTGACGAGGAAGTTCGGGCGGAGGCTCTCTATGCTTTTTGGTGGCATACTCTTTTGCGCCGGAGCTCTCATCAATGGTTTTGCTAAGCACGTT…
BoSTP1b	ATGCCTGCCGGTGGATTTGTTGCCGGAGATGGCCAAAAGGCTTATCCCGGCAAACTCACTCCCTTTGTTCTCTTCACTTGCGTTGTCGCTGCCATGGGTGGTCTCATCTTCGGATACGATATTGGTATCTCTGGTGGTGTGACGTCGATGCCGTCTTTTCTCCGTCGATTTTTCCCGTCGGTTTACCGTAAACAGCAAGAAGACGCGACAACGAATCAGTACTGTCAATACGATAGTCCTAAGCTTACGCTGTTCACTTCGTCGTTGTATTTGGCAGCGCTAATTTCGTCGCTGGTGGCTTCCACCGTGACGAGGAAGTTCGGACGACGGCTCTCGATGCTCTTCGGCGGTATACTCTTCTGCGCCGGAGCTCTCATCAATGGCTTTGCTAAACACGTT…
BrSTP1a	ATGGCTGGCGGTGGATTCGTAGTCGGAGATGGCCAAAAGGCTTATCCCGGCAAACTCACTCCCTTTGTTCTCTTCACTTGTGTCGTTGCTGCCATGGGTGGTCTCATCTTCGGATACGATATCGGAATCTCTGGTGGAGTGACGTCGATGCCATCTTTCCTCCGGCGTTTCTTCCCGTCGGTTTACCGTAAACAGCAAGCAGACGCGACTACAAACCAGTACTGTCAATACGATAGTCCCACGCTTACGCTGTTCACTTCGTCCCTATATTTAGCGGCGCTAATATCGTCGCTGGTGGCTTCCACCGTGACGAGGAAGTTCGGACGGAGGCTCTCGATGCTCTTTGGTGGCATACTCTTTTGCGCCGGAGCTCTTATCAATGGCTTTGCTAAGCACGTT…
BrSTP1b	ATGCCTGCCGGTGGATTCGTCGTCGGAGATGGCCAAAAGGCTTATCCCGGCAAACTCACTCCCTTTGTTCTCTTCACTTGCGTCGTCGCTGCCATGGGTGGTCTAATCTTCGGATACGATATTGGTATCTCTGGTGGTGTGACGTCGATGCCGTCTTTTCTCCGGCGATTTTTCCCGTCGGTTTACCGTAAACAGCAAGAAGACGCGACAACGAATCAGTACTGTCAATACGATAGTCCAACGCTTACGTTGTTCACCTCGTCGCTGTATTTGGCAGCGCTAGTTTCGTCGCTTGTGGCTTCCACCGTGACAAGGAAGTTCGGACGACGGCTCTCGATGCTCTTCGGGGGCATACTCTTCTGCGCCGGAGCTCTTATCAATGGCTTTGCTAAACACGTT…
AtSTP1	ATGCCTGCCGGTGGATTCGTCGTCGGGGATGGCCAAAAGGCTTATCCCGGCAAACTCACTCCCTTTGTTCTCTTCACTTGCGTTGTTGCTGCCATGGGCGGTCTCATCTTCGGATACGATATCGGAATCTCCGGTGGTGTGACGTCTATGCCGTCTTTCCTCAAGCGATTCTTCCCGTCGGTGTATCGGAAACAACAAGAGGACGCGTCAACGAACCAGTACTGTCAGTACGATAGCCCGACGCTAACGATGTTCACATCGTCTCTATATCTAGCGGCGCTAATTTCGTCGCTGGTGGCTTCCACCGTGACAAGAAAGTTCGGACGGCGGCTCTCGATGCTCTTCGGCGGCATACTCTTCTGCGCCGGAGCTCTCATCAATGGTTTCGCCAAACATGTT…
BoSTP2a	ATGGTTATGGGTGTGATGAATATTGAAGAAGGTGCTTCCTTACCTGCAAAGAATACTTTTCAAGTCTTCATGTGCAGTATCATTGCCGCTGTTGGTGGTCTCATGTTTGGTTATGACATAGGAATCTCAGGAGGTGTGACGAGTATGGACACTTTTTTGATAAAGTTTTTCCATCACGTGTACGAGAAGAAACACAGAGTACACGAAAACAACTACTGTAAATTCGATGACCAGCTTTTGCAGTTGTTCACTTCTTCTCTATACTTAGCTGGTATCTTCGCCAGTTTAGCCGCTTCATACTTATCCAGGAGGTTTGGAAGAAAACCTATAATCATGTCTGCTTCGGCCTTCTTCCTCTGCGGTGCTATCCTCAACTTCTTTGCCCAAGAACTCGGCATG…
BoSTP2b	ATGGCGGTGGGTGTGATGGATATCGAAGGAGGTGGTGCTTCCTTACCTGGAAAGACGACTTTTCAAGTCGTCATGTGCAGTATCATTGCTGCTGTTGGTGGTCTCATGTTTGGTTATGACATCGGAATCTCAGGGGGTGTGACGAGTATGGACACTTTTTTACTAGATTTTTTCCCTCACGTGTACGAGAAGAAACACAGAGTGCACGAAAACAACTACTGCAAATTCGATGACCAGCTTTTGCAGTTATTCACTTCTTCTCTCTATTTAGCTGGTATCTTCGCTAGTTTTGCCGCTTCCTTCTTATGCAGAAGGTTCGGAAGAAAACCTATAATCATGTCCGCCTCCATCTTCTTCCTCCTCGGTGCTATTCTCAACTACTTTGCCAGAGATCTCGGC…
BrSTP2a	ATGGTTACGGGTGTGATGAATATTGAAGAAGGTGCTTCCTTACCTGCAAAGAATACTTTTCAAGTCTTCATGTGCAGTATCATTGCCGCTGTTGGTGGTCTCATGTTTGGTTATGACATAGGAATCTCAGGAGGTGTGACGAGTATGGACACTTTTTTAATAAAGTTTTTCCATCACGTGTACGAGAAGAAACATAGAGTACACGAAAACAACTACTGTAAATTCGATGACCAGCTTTTGCAGTTGTTCACTTCTTCTCTATACTTAGCTGGTATCTTCGCCAGTTTAGCCGCTTCTTACTTATCCAGAAGGTTTGGAAGGAAACCTATAATCATGTCTGCCTCGGCCTTCTTCCTCTGCGGTGCTATCCTCAACTTCTTTGCCCAAGAACTCGGCATG…
BrSTP2b	ATGGCCGTGGGTGTGATGGATATCGAAGAAGGTGCTGCTTCCTTACCTGGAAAGACGACTTTTCAAGTCGTCATGTGCAGTATCATTGCTGCTGTTGGTGGTCTCATGTTTGGTTATGACATCGGAATCTCAGGAGGTGTGACGAGTATGGACACTTTTTTACTAGATTTTTTCCCTCACGTGTACGAGAAGAAACACAGAGTACACGAAAACAACTACTGCAAATTCGATGACCAGCTTTTGCAGTTGTTCACTTCTTCTCTCTACTTAGCTGGTATCTTCGCCAGTTTTGCCGCTTCCTTCTTATGCAGAAGGTTCGGAAGAAAACCTATAATCATGTCCGCCTCCATCTTCTTCCTCCTCGGTGCTATTCTCAACTACTTTGCCCGAGATCTCGGC…
AtSTP2	ATGGCTGTTGGTTCGATGAATGTCGAAGAAGGCACTAAAGCTTTTCCTGCGAAGCTGACAGGTCAAGTCTTTCTTTGCTGTGTCATTGCTGCTGTTGGTGGTCTCATGTTTGGTTACGACATCGGAATCTCAGGAGGTGTAACGAGTATGGACACTTTCTTGTTAGATTTTTTCCCACACGTGTACGAGAAGAAACACAGAGTACACGAAAACAACTACTGCAAATTCGATGACCAGCTCTTGCAGTTGTTCACTTCCTCACTCTACTTGGCTGGAATCTTCGCTAGCTTTATTTCTTCCTATGTTTCTAGGGCTTTTGGAAGAAAACCCACAATCATGCTCGCCTCCATCTTCTTCCTCGTCGGTGCTATCCTCAACTTATCTGCCCAAGAACTCGGC…
AtSTP3	ATGGTAGCAGAAGAAGCAAGAAAAGAAGCCATGGCTAAATCAGTATCTGGCGGGAAGATTACTTATTTTGTGGTGGCTTCATGTGTCATGGCCGCCATGGGCGGTGTCATCTTCGGCTACGACATCGGGGTTTCAGGTGGAGTGATGTCAATGGGGCCATTTCTAAAAAGATTTTTCCCAAAAGTGTATAAGCTCCAAGAAGAAGATAGAAGAAGAAGAGGCAATAGCAATAACCACTACTGCCTTTTCAATAGCCAACTTCTTACATCCTTCACATCTTCTCTATACGTTTCCGGTCTCATCGCTACTCTGTTAGCTTCGTCCGTGACTCGTTCATGGGGTCGCAAGCCCTCTATATTTCTTGGCGGTGTGTCCTTTCTCGCCGGCGCTGCTCTTGGT…
BrSTP3	ATGGCTGCATCAAAATCTGGCGGGAAGATAACTTATTTTGTGGTGGCTTCATGTGTTATGGCCGCCATGGGAGGTGTCATCTTCGGCTACGACATCGGAGTTTCAGGTGGAGTGATGTCAATGGGGCCATTTCTTGAAAGATTTTTTCCAAAAGTATATAAGCTCCAAGAAGAAGATAGAATAAGAAGAAGCCATAACAACAAGAACCACTATTGCCTTTTCAATAGCCAACTTCTTACGTCCTTCACGTCTTCTCTCTACGTCTCCGGTTTCATAGCTACTCTGTTAGCTTCGTCAGTGACTCGTTCTTGGGGTCGCAAGCCCTCTATATTTCTAGGCGGCGTGGCTTTTCTCGCTGGCTCTGCTCTCGGCGGCTCTGCTCAAAACGTTGCTATGCTC…
BoSTP3	ATGGCTGCATCAGAATCTGGCGGGAAGATAACTTATTTTGTGGTGGCTTCATGTGTCATGGCCGCCATGGGAGGTGTCATCTTCGGCTACGACATCGGAGTTTCAGGTGGAGTGATGTCAATGGGGCCATTTCTTGAAAGATTTTTTCCAAAAGTGTATAAGCTCCAAGAAGAAGACAGAATAAGAAGAAGCCATAACAACAAGAACCACTATTGCCTTTTCAATAGCCAACTTCTTACGTCCTTCACGTCTTCTCTCTACGTCTCCGGTTTCATAGCTACTCTGTTAGCTTCATCAGTGACTCGTTCTTGGGGTCGCAAGCCCTCTATATTTCTAGGCGGCGTGGCTTTTCTTGCTGGCTCTGCTCTCGGCGGCTCTGCTCAAAACGTTGCTATGCTC…
BoSTP4a	ATGGCCGGAGGGTTCGTCAGTCAAACGCCGGGAGTTCGGAACTACAACTACAAACTCACACCGAAAGTGTTCGTAACATGTTTCATCGGTGCTTTTGGTGGTCTCATCTTCGGATACGATCTCGGGATCTCAGGAGGGGTAACCCAAATGGAGCCATTCTTGGAAGAATTTTTCCCTTACGTGTATAAGAAGATGAAGAACGCACACGAGAACGAGTACTGTCGTTTTGATAGCCAGCTTCTCACTCTCTTCACTTCGTCTCTCTATTTAGCGGCTTTGGTCTCTTCCTTGTTCGCCTCCACGATAACCCGAGTCTTCGGAAGGAAATGGTCCATGTTCCTCGGTGGTCTCACCTTCTTCATCGGCTCTGCTTTCAACGGCTTTGCTCAAAACATCGCT…
BoSTP4b	ATGGCCGGAGGGTTCGTCAGTCAAACGCCGGGAGTTCGTAATTATAATTACAAACTGACACCGAAAGTGTTCGTAACATGTTTCATCGGTGCCTTTGGTGGTCTCATCTTCGGATACGATCTCGGGATCTCAGGAGGGGTAACCCAAATGGAGCCCTTCTTGGAAGAGTTTTTCCCTGACGTGCACAGGAAGATGAAGAGCGCACACCAGAACGAGTACTGTCGTTTCGATAGTCAGCTCCTCACTCTCTTCACTTCATCTCTCTATTTAGCGGCTTTGGTCTCTTCCTTGTTCGCCTCCACTATAACCAGAGTTTTCGGAAGGAAATGGTCCATGTTCCTCGGTGGTTTCACCTTCTTCGTCGGCTCTGCTTTCAATGGCTTTGCCCAAAACATTGCC…
BrSTP4a	ATGGCCGGAGGATTCGTCAGTCAAACGCCGGGAGTACGGAACTACAACTACAAACTGACACCGAAAGTGTTCGTAACATGTTTCATCGGTGCTTTTGGTGGTCTCATCTTCGGATATGATCTCGGGATCTCAGGAGGGGTAACCCAAATGGAGCCATTCTTGGAAGAGTTTTTCCCTTACGTGTATAAGAAGATGAAGAACGCACACGAGAACGAGTACTGTCGTTTTGATAGTCAGCTTCTCACTCTCTTCACTTCATCTCTCTATTTAGCGGCTTTGGTCTCTTCCTTGTTCGCTTCCACGATAACCCGAGTCTTCGGAAGGAAATGGTCCATGTTCCTCGGTGGGTTCACCTTCTTCATCGGCTCTGCTTTCAATGGCTTTGCCCAAAACATCGCC…
BrSTP4b	ATGGCCGGAGGGTTCGTCAGTCAAACACCGGGAGTTCGTAATTATAATTACAAACTGACACCGAAAGTGTTCGTAACATGTTTCATCGGTGCCTTTGGTGGTCTCATCTTCGGATACGATCTCGGGATCTCAGGAGGGGTAACCCAAATGGAGCCCTTCTTGGAAGAGTTTTTCCCTGACGTGCACAGGAAGATGAAGAGCGCACACCAGAACGAGTACTGTCGTTTCGATAGTCAGCTCCTCACTCTCTTCACTTCATCTCTCTATTTAGCGGCTTTGGTCTCTTCCTTGTTCGCCTCCACTATAACCAGAGTTTTCGGAAGGAAATGGTCCATGTTCCTCGGTGGTTTCACATTCTTCATCGGCTCTGCTTTCAATGGCTTTGCCCAAAACATCGCC…
AtSTP4	ATGGCCGGAGGGTTCGTCAGTCAAACGCCGGGTGTTCGGAACTACAATTACAAACTGACACCGAAAGTGTTTGTGACATGTTTCATCGGTGCTTTTGGTGGTCTCATCTTCGGATACGATCTCGGGATCTCAGGAGGGGTAACCTCAATGGAGCCATTCTTGGAAGAGTTCTTCCCTTACGTCTACAAGAAGATGAAGAGCGCACATGAGAACGAGTACTGTCGATTTGATAGTCAGCTTCTCACTCTCTTCACTTCGTCTCTCTATGTGGCGGCTTTGGTGTCTTCTCTCTTTGCCTCCACCATTACTAGAGTTTTCGGAAGGAAATGGTCGATGTTTCTCGGTGGTTTCACCTTCTTCATCGGTTCTGCTTTCAACGGCTTTGCCCAAAACATCGCT…
BoSTP5	ATGGCTATCGGAGGATTAGCTCTTGATGTTGCCGACGGCAGAGGCAATATAGACGCCAAGATCACAGCCGCGGTTGTCATGACATGTGTTGTGGCGGCTTCAAGCGGTCTCATCTTTGGCTACGACATTGGAATCTCAGGGGGTGTGACGACGATGAAGCCGTTTCTTGAGAAATTCTTTCCAACCGTTCTTAAAAAAGCTACTCAAACTAACCCAGATGTGTACTGCGTCTATGACAGCCAACTTCTAACGGCCTTCACATCAAGCCTTTATGTTGCTGGCTTAGTCGCTTCCTTAGTAGCTAGCCGTCTCACGGCAGCTTACGGTCGCCGTGCCACCATGATTCTCGGTGGTTTGACTTTCCTATTTGGTGCCGTCATCAGTGGCTTGGCTGCCAAC…
BrSTP5	ATGGCTATCGGAGGATTAGCTCTTGATGTTGCCGGCGGCAGCGGCAATATAGAAGCCAAGATCACAGCCGCGGTTGTCATGACATGTGTTGTGGCCGCTTCGGGCGGTCTCATCTTTGGCTACGACATTGGAATCTCAGGGGGTGTGACGACGATGAAGCCGTTTCTGGAGAATTTTTTTCCAACCGTTCTTAAAAACGCTACTGAAGCTAAGCCAGATGTGTACTGCGTCTATGACAGCCAACTTCTAACGGCCTTCACGTCAAGCCTTTATGTTGCTGGCTTAGTCGCTTCCTTAGTGGCTAGCCGTCTCACGGCAGCTTACGGTCGCCGCACCACCATGATTCTCGGTGGTTTGACTTTCCTATTTGGTGCCGTCATCAGTGGCTTGGCTGCCAAC…
AtSTP5	ATGGCCGGTGGAGGATTGGCTCTTGATGTCTCCAGCGCCGGAAACATTGATGCCAAGATCACAGCCGCAGTTGTCATGAGTTGCATTGTGGCTGCCTCATGTGGTCTCATTTTTGGCTATGACATCGGAATCTCAGGGGGTGTGACGACTATGAAGCCGTTTCTTGAGAAATTCTTTCCATCGGTTCTTAAAAAAGCTTCGGAAGCTAAGACGAATGTCTACTGCGTCTACGACAGCCAACTTCTTACGGCCTTCACATCTAGCCTTTATGTTGCCGGCTTAGTAGCTTCCTTAGTGGCTAGCCGTCTCACAGCGGCTTATGGTCGCCGAACCACCATGATCCTTGGCGGTTTCACTTTCCTCTTTGGTGCTCTGATCAATGGCTTAGCTGCTAACATC…
BoSTP6a	ATGGCTGTTGTTGTATCGTCTAGCGGGAATGCTCCGGCTTTCAAAGCCAAGATGACTGTCTATGTCTTTGTCTGCGTTGTGATTGCCGCTTTCGGCGGTTTGATCTTCGGTTACGACATCGGAATATCCGGTGGAGTTACCGCGATGGACGATTTCTTGAAGAAGTTTTTCCCCTCGGTGTGGGAGAGGAAGCAGCACGTTCACGAGAACAATTACTGCAAGTATGATAACCAGTTCTTGCAGCTATTCACATCGTCTCTTTACCTAGCCGCCCTCGTGGCCAGCTTCTTGGCTTCAGCCGTATGTTCGAAACTTGGAAGGAAGCCCACTATGCAGTTTGCTTCTGTCTTCTTCTTGATCGGTGTCGGGCTAACTGCAGGAGCCGTCAACATCGTCATG…
BoSTP6b	ATGGCTGTTGTTGTAACATCTAACGGGAACGCACCGGCTTTCGAAGCCAAGCTGACTGTCTATGTATTCATCTGCGTTGTCATTGCTGCTTTCGGCGGTTTGATCTTCGGTTACGACATCGGAATTTCCGGTGGAGTGACGGCTATGGACGATTTCTTGAAAGAGTTTTTCCCCGCGGTGTGGGAGAGGAAGAAGCACGCTCATGAGAACAATTACTGCAAGTATGATAACCAGTTCTTGCAGCTATTCACATCGTCTCTTTACCTAGCCGCGCTCGTGGCCAGCTTCTTCGCTTCAGCCGTTTGTTCTAAACTCGGAAGGAAGCCCACGATGCAGTTCGCTTCTATCTTCTTCTTGATCGGTGTGGGGCTAACCGCAGGAGCCGTTAACCTCATCATG…
BoSTP6c	ATGGCTGTTGTTGTATCTGCTAACGGGAATGGTCCGGCTTTTGAGGCCAAGATGACTGTCTATGTCTTTGTCTGCGTTCTGATTGCCGCTGTCGGCGGTTTGATCTTCGGTTACGACATCGGAATATCCGGTGGAGTGACGGCAATGGATGATTTCTTGAAGAAGTTTTTCCCTACGGTGTGGGAGAGGAAGCAGCACGCTCATGAGAACAATTACTGCAAGTATGATAACCAGCACTTGCAGCTATTCACATCGTCTCTTTACCTAGCCGCACTCGTGGCCAGCTTCTTGGCTTCGGCCGTCTGTTCCAAACTTGGAAGGAAGCCCACTATGCAGTTTGCTTCTGTCTTTTTCTTGATCGGTGTCGGGCTAGCCGCAGGAGCTGATAACATCGTCATG…
BrSTP6a	ATGGCTGTTGTTGTATCGTCAAGCGGGAATGCTCCGGCTTTCAAAGCCAAGATGACTGTCTATGTCTTTGTCTGCGTTGTGATTGCCGCTTTCGGCGGTTTGATCTTCGGTTACGACATTGGAATATCTGGTGGAGTTACGGCGATGGACGATTTCTTGAAGAAATTTTTCCCCTCGGTGTGGGAGAAGAAGCAGCACGTTCACGAGAACAATTACTGCAAGTATGATAACCAGTTCTTGCAGCTATTCACATCGTCTCTTTACCTAGCCGCCCTCGTGGCCAGCTTCTTGGCTTCAGCCGTATGTTCCAAACTTGGAAGGAAGCCCACTATGCAGTTTGCTTCTATCTTCTTCTTGATCGGTGTCGGGCTAACCGCAGGAGCCGTTAACATCGTCATG…
BrSTP6b	ATGGCTGTTGTTGTATCATCTAACGGGAACGCTCCTGCTTTCGAAGCCAAGTTGACTGTCTATGTCTTTATCTGCGTTGTCATTGCTGCTTTCGGCGGTTTGATCTTCGGTTACGACATCGGAATTTCCGGTGGAGTGACGGCTATGGACGATTTCTTGAAAGAATTTTTCCCTGCTGTGTGGGAGAGGAAGAAGCACGCACATGAGAATAATTACTGCAAGTATGATAACCAGTTCTTGCAGCTGTTCACATCTTCTCTTTACCTAGCCGCGCTCGTTGCCAGCTTCTTCGCTTCAGCCGTTTGTTCTAAACTCGGAAGGAAGCCCACGATGCAGTTCGCTTCTATCTTCTTCTTGATCGGTGTGGGACTAACCGCGGGAGCGGTTAACCTCATCATG…
BrSTP6c	ATGGCCGTTGTTGTATCTGCCAACGGGAATGGTCCGGCTTTTGAAGCCAAGATGACTGTATATGTCTTTGTCTGCGTTCTGATTGCAGCTGTCGGCGGTTTGATCTTCGGTTACGACATCGGAATTTCCGGTGGAGTGACGGCGATGGATGATTTCTTGAAGAAGTTTTTCCCTACGGTGTGGGAGAGGAAGCAGCACGCTCATGAGAACAATTACTGCAAGTATGATAACCAGCACTTGCAGCTATTCACATCGTCTCTTTACCTAGCCGCACTCGTGGCCAGCTTCTTGGCTTCGGCCGTCTGTTCCAAACTTGGAAGGAAGCCCACTATGCAGTTTGCTTCTGTCTTTTTCTTGATCGGTGTCGGGCTAGCCGCAGGAGCTGATAACATCGTCATG…
AtSTP6	ATGGCTGTTGTTGTGTCTAATGCCAATGCTCCGGCCTTTGAGGCCAAGATGACTGTCTATGTATTCATCTGCGTTATGATTGCCGCTGTCGGCGGTTTGATCTTCGGTTACGACATCGGAATTTCCGGTGGAGTAAGTGCAATGGACGATTTCCTGAAGGAATTTTTCCCAGCGGTGTGGGAGAGGAAGAAGCACGTACACGAGAACAACTACTGCAAGTACGATAACCAGTTCTTGCAACTGTTCACCTCGTCTCTTTACCTAGCTGCACTCGTGGCCAGTTTCGTCGCGTCCGCCACCTGTTCTAAACTTGGACGCAGGCCGACGATGCAGTTTGCTTCTATCTTCTTCTTGATTGGTGTCGGTCTCACTGCAGGAGCCGTTAACCTCGTCATGTTG…
BoSTP7a	ATGGCAGGAGGGTCGTTTGGTCCAACGGGTGTGGCTAAAGAAAGAGCAGAACAGTACCAAGGGAAAGTCACTAGCTATGTCATCGTCGCTTGTCTTGTTGCAGCCATCGGTGGATCCATCTTTGGATATGACATTGGAATCTCAGGAGGAGTCACATCAATGGATGAGTTTCTTGATCAGTTTTTCCATACGGTTTATGAGAAGAAGAAGCAAGCTCATGAGAGTAATTACTGCAAATATGATAATCAAGGATTAGCTGCTTTCACTTCTTCCCTCTACTTGGCTGGTCTGGTTTCAACTCTGGCCGCTTCACCCATCACTAGAAACTATGGAAGGCGTGCGAGTATTGTTTGTGGTGGAGTCAGTTTTTTTATTGGAGCTGCTTTGAATGCTGGAGCT…
BoSTP7b	ATGGCAGGAGGGTCGTTTGGTCCGACCGGTGTGGCTAAGGAAAGAGTAGAACAATACCAAGGGAAAGTCACTAGCTATGTCATCATCGCATGCCTTGTTGCTGCTATTGGTGGAGCCATCTTTGGTTATGACATTGGAGTCTCAGGAGGAGTCACATCAATGGATGAGTTCCTTGAGGAGTTTTTCAAAACGGTTTATGATAAGAAGAAGCAAGCTCATGAGAGTAATTATTGTAAATATGATGATCAAGGATTAGCTGCTTTCACTTCTTCACTCTACTTGGCTGGTTTGGTTTCCACTCTGGCCGCTTCACCGATTACAAGAAACTATGGAAGGCGTGCGAGTATTGTCTGTGGTGGGATTAGCTTTCTTGTTGGAGCTGCTTTGAATGCTGGTGCT…
BrSTP7a	ATGGCAGGAGGGTCGTTTGGTCCAACGGGTGTGGCTAAAGAAAGAGCAGAACAGTACCAAGGGAAAGTCACTAGCTATGTCATCATCGCTTGTCTTGTTGCAGCCATCGGTGGATCCATCTTTGGTTATGACATTGGAATCTCAGGAGGAGTCACATCAATGGATGAGTTTCTTGATCAGTTTTTCCATACGGTTTATGAGAAGAAGAAGCAAGCTCATGAGAGTAATTACTGCAAATATGATAATCAAGGATTAGCTGCTTTCACTTCTTCACTCTACTTGGCTGGTCTGGTTTCAACTCTGGCCGCTTCACCCATCACTAGAAACTATGGAAGGCGTGCGAGTATTGTTTGTGGTGGAGTCAGCTTTTTTATTGGAGCTGCTTTGAATGCTGGAGCT…
BrSTP7b	ATGGCAGGAGGGTCGTTTGGTCCGACCGGTGTAGCTAAGGAAAGAGCAGAACAATACCAAGGGAAAGTCACTAGCTATGTCATCATCGCTTGCCTTGTTGCTGCTATTGGTGGAGCCATCTTTGGTTATGACATTGGAGTCTCAGGAGGAGTCACATCAATGGATGAGTTCCTTGAGGAGTTTTTCAAAACGGTTTATGATAAAAAGAAGCAAGCTCATGAGAGTAATTACTGCAAATATGATGATCAAGGATTAGCTGCTTTCACTTCTTCTCTCTACTTGGCTGGTTTGGTTTCCACTCTGGCCGCTTCACCGATTACAAGAAACTATGGAAGGCGTGCGAGTATTGTCTGTGGTGGGATTAGCTTTCTTGTTGGAGCTGCTTTGAATGCTGGTGCT…
AtSTP7	ATGGCAGGAGGGTCGTTTGGTCCGACCGGTGTGGCTAAGGAGAGAGCAGAACAATACCAAGGGAAAGTCACTAGTTATGTTATAATCGCTTGCCTTGTTGCAGCTATTGGTGGATCCATCTTTGGATATGACATTGGAATCTCAGGAGGAGTTACATCGATGGATGAGTTTCTTGAGGAGTTTTTCCACACGGTTTATGAGAAGAAGAAGCAAGCTCATGAAAGTAATTACTGCAAATATGATAATCAAGGCTTAGCTGCTTTCACTTCTTCACTCTACTTAGCTGGTTTGGTTTCGACTCTCGTGGCTTCACCCATCACTAGGAACTACGGTAGGCGTGCGAGTATTGTTTGTGGTGGAATCAGCTTTCTTATTGGATCTGGTTTGAATGCTGGAGCT…
BoSTP8	ATGACTGTTTACGTCTTCATCTGTGTCGTTATCGCCGCTGTTGGTGGTTTGATCTTCGGTTATGATATTGGAATCTCTGGTGGAGTAACGGCGATGGACGATTTCTTGATAAAGTTTTTTCCAGCTGTGTACGAGAGGAAGAAGCAAGCACACGAGGATAACTACTGCAAGTACGACAACCAGTTCTTGCAGCTCTTCACCTCCTCTCTTTACCTCGCAGCACTCGTGGCCAGCTTCTTCGCCTCTGCCACATGCTCTAAGCTTGGCAGGAAACCCACAATGCAGTTAGCTTCCATCTTCTTCTTGATCGGCGTTGGCCTTGCCTCCGGAGCTGCTAACATGTACATGTTGATCATGGGCAGAATCTTGCTCGGCTTTGGCGTTGGCTTTGGTAATCAG…
BrSTP8	ATGGCTGGTGGGTTTGTAGCGTTTAGTGGTGATTCCCCGGCCTTTCAGGCGAAGATGACTGTTTACGTCTTCATCTGTGTCGTTATCGCCGCTGTTGGTGGTTTGATCTTTGGTTATGATATTGGAATCTCTGGTGGAGTAACGGCGATGGACGATTTCTTGATGAAGTTTTTTCCAGCTGTGTACGAGAGGAAGAAGCAAGCGCACGAGGATAACTACTGCAAGTACGACAACCAGTTCTTGCAGCTCTTCACCTCCTCTCTTTACCTCGCGGCACTCGTGGCCAGCTTCTTCGCCTCTGCCACATGCTCTAAGCTCGGCAGGAAACCTACAATGCAGTTAGCTTCTGTCTTCTTCTTGATCGGCGTTGGCCTTGCCTCCGGAGCTGCTAACATGTAC…
AtSTP8	ATGGCTGTGGTTATATCTTCTAATGGTAATTCCAAGTCTTTCGACGCGAAGATGACTGTTTATGTCTTCATCTGTGTCATTATCGCGGCTGTAGGCGGTTTGATCTTCGGTTACGACATCGGAATCTCGGGTGGAGTAACGGCGATGGACGATTTCTTGAAGGAATTTTTCCCATCTGTGTACGAAAGGAAGAAGCATGCGCATGAGAACAACTATTGCAAGTATGACAACCAGTTCTTGCAGCTCTTCACTTCCTCTCTATACCTAGCGGCTCTAGTGGCTAGCTTCTTTGCTTCGGCTACATGCTCTAAGCTCGGACGCAGACCCACAATGCAACTCGCTTCCATCTTCTTCTTGATCGGTGTTGGCCTTGCCGCGGGAGCTGTTAACATATACATG…
BoSTP9a	ATGGCTGGAGGAGCATTTGTATCAGAGGGTAGTGGAGGAGGAAGCTATGAAGGTGGGGTAACCGGTTTTGTCATCATGACATGTATTGTGGCCGCCATGGGAGGTCTCCTCTTCGGTTACGACCTTGGAATCTCAGGAGGAGTAACATCAATGGAGGAGTTTCTAAGCAAGTTTTTCCCGGAGGTTGATAGGCAAATGCACAATGCTAGACGCGAGACTGCTTACTGCAAATTCGACAACCAGTTACTCCAGTTGTTCACTTCCTCACTCTACCTCGCGGCTCTCGTCTCTTCCTTTGCAGCTTCAGCTGTCACAAGGAAGTACGGACGCAAAATCTCCATGTTTGTTGGAGGTGTTGCTTTCCTCATTGGTTCTCTGTTCAACGCATTTGCAACAAAC…
BoSTP9b	ATGGCTGGAGGAGCATTTGTATCAGATGGTGGTGGTGGAGGAAGCTATGAAGGCGGAGTCACCGGCTTTGTCATTATCACATGTATTGTGGCTGCCATGGGAGGTCTCCTCTTCGGTTACGACCTCGGAATCTCTGGAGGAGTTACATCAATGGAGGAGTTTTTGAGCAAGTTTTTCCCTGAAGTGGATAGGCAAATGCACAATGCTAGGCGCGAGACTGCTTACTGCAAATTCGATAACCAACTGCTCCAGTTGTTTACGTCCTCACTTTACCTCGCGGCCCTTGTGTCTTCCTTTGCAGCTTCAGTTGTGACAAGGAAGTACGGTCGCAAAATCTCCATGTTTGTTGGAGGTCTTGCTTTCCTCATTGGTTCTCTATTCAACGCATTTGCAGTGAAC…
BrSTP9a	ATGGCTGGAGGAGCATTTGTATCAGAGGGTAGTGGAGGAGGAAGCTATGAAGGTGGAGTCACTGGTTTTGTCATCATGACATGTATCGTGGCCGCTATGGGAGGTCTCCTCTTCGGTTACGACCTTGGAATCTCAGGAGGAGTAACATCAATGGAGGAGTTTCTAAGCAAGTTTTTCCCGGAGGTTGACAGGCAAATGCACAATGCTAGACGCGAGACGGCTTACTGCAAATTTGACAACCAGTTACTCCAGTTGTTCACTTCCTCACTCTACCTCGCGGCTCTCGTCTCTTCCTTTGCAGCTTCAGCTGTCACAAGGAAGTACGGACGCAAAATCTCCATGTTTGTTGGTGGTGTTGCTTTCCTCATAGGTTCTCTATTCAATGCATTTGCAACGAAT…
BrSTP9b	ATGGCTGGAGGAGCCTTTGTATCAGATGGTGGTGGTGGAGGAAGCTATGAAGGCGGAGTCACCGGCTTTGTCATTATCACATGTATTGTGGCCGCCATGGGAGGTCTCCTCTTCGGTTACGACCTCGGAATCTCAGGAGGAGTTACATCAATGGAGGAGTTTTTGAGCAAGTTTTTCCCTGAAGTGGATAGGCAAATGCACAATGCTAGGCGCGAGACTGCTTATTGCAAATTCGATAACCAACTGCTCCAGTTGTTTACGTCCTCACTTTACCTTGCGGCCCTTGTCTCTTCCTTTGCAGCTTCAGTTGTGACTAGGAAGTACGGACGCAAAATCTCCATGTTTGTTGGAGGGCTTGCTTTCCTCATTGGTGCTCTAATCAACGCATTTGCAGTGAAC…
AtSTP9	ATGGCTGGAGGAGCCTTTGTATCAGAAGGTGGTGGTGGAGGAAACAGCTATGAAGGCGGAGTCACCGTCTTTGTCATCATGACATGTATTGTGGCCGCTATGGGAGGTCTCCTCTTTGGTTATGACCTCGGTATCTCAGGTGGAGTGACATCTATGGAGGAGTTTCTGAGCAAGTTTTTCCCGGAGGTGGATAAGCAAATGCACGAAGCAAGGCGCGAGACTGCTTACTGCAAATTCGATAACCAATTGCTACAGTTGTTCACTTCCTCACTCTACCTCGCGGCACTCGCGTCTTCCTTTGTAGCTTCGGCTGTCACAAGGAAGTACGGACGCAAAATCTCCATGTTTGTTGGAGGGGTTGCTTTCCTCATAGGTTCTCTATTCAACGCATTTGCTACC…
BoSTP10	ATGGCAGGAGGAGCTTTTGTGTCAGAAGGAGGAAGTGGTGGAAGAGATTATGAAGGAGGAGTCACAGTTTTCGTTGTCATAACATGTATGGTTGCAGCCATGGGAGGTCTCCTCTTTGGTTATGACCTTGGAATCTCAGGAGGTGTGACATCAATGGATGAGTTTCTTAGCAAGTTCTTCCCACAATTAGAGAAGCAAAGGGTAAAGGCGAAGCACGAGACGGCTTACTGCAAATTTGATGACCAAAAGCTCCAATTGTTTACTTCTTCTCTCTACTTAGCAGCTTTGGTAGCTTCCTTTGTGGCTTCGGTTGTTACTAGGAAGTATGGACGAAAGGTTTCCATGTTTACCGGTGGACTTGCTTTCCTCACCGGTGCACTGATCAACGCCTTTGCCATT…
BrSTP10	ATGGCAGGAGGAGCTTTTGTGTCAGAAGGAGGAAGTGGTGGAAGAGATTATGAAGGAGGAGTCACAGTTTTCGTTGTCATAACATGTATGGTTGCGGCCATGGGAGGTCTCCTCTTTGGTTATGACCTTGGAATCTCAGGAGGTGTGACATCAATGGATGAGTTTCTTAGCAAGTTCTTCCCACAATTAGAGAAGCAGAGGGTAAAGGCGAAGCACGAGACGGCTTACTGCAAATTTGATGACCAAAAGCTCCAATTGTTTACTTCTTCTCTCTACTTAGCAGCTTTGGTAGCTTCCTTTGTGGCTTCGGTTGTTACTAGGAAGTATGGACGAAAGGTTTCCATGTTTACCGGTGGACTTGCTTTCCTCACCGGTGCACTAATCAACGCCTTTGCCATT…
AtSTP10	ATGGCAGGAGGAGCTTTTGTATCAGAAGGAGGAGGTGGTGGAAGAAGTTATGAAGGAGGAGTCACCGCATTCGTTATCATGACATGTATCGTCGCCGCCATGGGAGGTCTGCTCTTTGGTTATGACCTTGGAATCTCAGGAGGTGTTACATCAATGGAAGAGTTTCTTACCAAGTTCTTCCCTCAAGTAGAGAGCCAGATGAAAAAGGCGAAGCACGACACGGCTTACTGTAAATTTGATAACCAAATGCTCCAATTGTTCACTTCTTCTCTCTACCTCGCAGCTCTTGTAGCTTCCTTTATGGCTTCAGTTATCACTAGGAAGCATGGACGTAAAGTCTCTATGTTTATTGGTGGACTTGCTTTCCTCATCGGTGCACTTTTTAACGCATTTGCCGTT…
BoSTP11	ATGGGAGGAGGATTTTTTGTAACCGATAGTAGCCATAGAGAAGAATATGAAGAAGGCGGTGTGACCTCTTTTGTCGTAATTGCCTGCATTGTGGCTGCAATGGGCGGTCTCCTCTTCGGTTACGATATCGGTATCTCAGGAGGAGTGACATCAATGGAGGAGTTTCTAACGAGATTCTTCCCAGACATGCTACGTCAAATGCAAAACGAAACAGGACGCGAAACAGAATACTGCAAATACGACAACGAGCTTCTAACTCTCTTCACCTCATCTCTCTACCTCGCTGCTCTATTCGCTTCATTCCTCGCTTCATCCATCACAAGGCTCTTTGGTCGTAAAGTCTCGATGACAATCGGAGGCCTCGCGTTTCTCTCCGGAGCTCTTCTCAACGGTTTCGCT…
BrSTP11	ATGGGAGTGGGAGGAGGATTTTTTGTAGCTGATAGTGGCCATAGAGAAGAATATGAAGAAGGCCGTGTGACCTCTTTTGTCGTAATTGCCTGCATTGTGGCTGCAATGGGCGGTCTCCTCTTCGGTTACGATATCGGTATCTCAGGAGGAGTAACATCAATGGAGGAGTTTCTAACGAGATTCTTCCCAGACATGCTACGTCAAATGCAAAACGAAACAGGACGCGAAACAGAATACTGCAAATACGACAACGAGCTGCTCACCCTCTTCACCTCATCTCTCTACCTCGCTGCTCTATTCGCATCATTCCTCGCTTCATCCATCACAAGGCTCTTTGGTCGTAAGGTCTCGATGACCATAGGAGGCCTCGCGTTTCTCTCCGGAGCTCTTCTCAACGGT…
AtSTP11	ATGGCAGGAGGGGCATTTATAGACGAGAGTGGCCATGGAGGAGACTACGAAGGTCGTGTAACCGCGTTTGTCATGATAACCTGCATTGTAGCTGCAATGGGTGGTCTCCTCTTTGGTTACGACATTGGTATCTCAGGAGGAGTGATATCAATGGAGGACTTTCTAACGAAATTCTTCCCTGACGTGCTTCGTCAAATGCAAAACAAAAGAGGGCGTGAAACAGAATATTGTAAATATGACAATGAGCTTCTTACTCTCTTCACTTCCTCTCTTTACCTCGCTGCTTTGTTCGCTTCTTTCCTTGCCTCCACCATTACAAGGCTTTTTGGCCGGAAGGTCTCAATGGTTATCGGGTCTCTCGCTTTTCTCTCTGGAGCTCTTCTCAACGGTTTAGCTATC…
BoSTP12	ATGCCCGCAGTCGGAATTGTCATCGGAGATGGCAATAGGGAATATCCCGGCAAACTCACTCTTTACGTCACCATGACGTGTATCGTCGCTGCCATGGGTGGTCTCATCTTCGGTTACGACATCGGAATCTCCGGTGGGGTGACGACTATGGAGTCGTTTCAGAAGGAGTTCTTCCCATCCGTATACGAGAAACAAAAGAACGATCACGAGTCCAACAAATACTGCAAATTCGACAGCATTCCTCTCACTCTCTTCACCTCCTCTCTCTACCTCGCCGCGCTCTGCTCTTGCGTTGTTGCTTCTTACGTTACTCGTGCATTTGGCCGTAAACTTTCGATGCTTCTCGGAGGAGTTCTCTTCTGCGCTGGAGCTCTTCTTAACGGTTTCGCAACTGCCGTT…
BrSTP12	ATGCCCGCAGTCGGAATTGTCATCGGAGATGGCAATAGGGAATATCCCGGCAAACTCACTCTTTACGTCACCATGACGTGTATCGTGGCTGCCATGGGTGGTCTCATCTTCGGTTACGACATTGGAATCTCCGGTGGAGTGACAACTATGGACTCGTTTCAGAAGGAGTTCTTCCCATCCGTATACGAGAAACAAAAGAACGATCAAGAGTCTAGCAAATACTGCAAATTCGACAGCATTCCTCTCACTCTCTTCACCTCCTCTCTCTACCTCGCCGCGCTCTGCTCTTGCGTTGTTGCTTCTTACGTTACTCGTGAGTTTGGCAGGAAACTTTCGATGCTTCTCGGAGGAGTTCTCTTCTGCGCCGGAGCTCTTCTTAACGGTTTCGCAACCGCAGTT…
AtSTP12	ATGCCTTCAGTCGGAATTGTCATCGGAGATGGCAAAAAAGAATATCCTGGTAAACTCACTCTTTACGTCACCGTGACATGTATTGTCGCCGCCATGGGTGGTCTCATCTTCGGTTACGACATCGGTATCTCCGGTGGAGTGACGACAATGGATTCGTTTCAGCAAAAGTTCTTCCCGTCGGTTTACGAGAAACAGAAGAAGGATCATGATTCAAACCAATACTGCAGATTTGACAGCGTTTCTCTCACTCTCTTCACTTCCTCTCTTTACCTCGCCGCACTCTGCTCCTCCCTCGTTGCCTCTTACGTTACCCGTCAGTTTGGCCGGAAAATTTCGATGCTTCTCGGTGGAGTTCTCTTCTGCGCCGGAGCTCTTCTTAACGGTTTCGCAACTGCCGTT…
BoSTP13a	ATGGCCGCAGGATTTTCGACGGCTTCGGCAAAGGGAGTGGATTTTGAGGCAAAGATTACTCCTATAGTCATAATATCTTCCATCATGGCTGCTACCGGCGGCCTCATGTTTGGCTACGAAGTTGGTGTCTCTGGTGGAGTGACAGCGATGCCGGAATTTCTGAAAAAGTTTTTCCCGGTGGTCTACGGGAGAGTAGAAGTCGGCGCCGACAAAAACAACTACTACTGCAAATACGACAACCAAGGACTACAAATCTTCACATCATCTCTATACTTAGCGGGTCTAACCGCAACGTTCTTCGCTTCATACACGACGAGAACACTTGGACGAAGGCCAACCATGCTCATAGCTGGCGTGTTCTACATCATCGGTGTGGTTCTCAATGCTGCGGCACAAGAC…
BoSTP13b	ATGGCCGGAGGAGGATTCGCGACGGCGACGGCAAACGGAGTGGAGTTTGAGGCAAAGATAACTCCAATAGTTATCATCTCTTGCATCATGGCTGCTACCGGCGGTCTCATGTTCGGCTACGACGTTGGTGTCTCCGGCGGAGTGACATCGATGCCGGACTTTCTGAAGAAGTTTTTTCCGGTGGTTCACCGGAAAGTAGAAGCCGGAGCCGACAAAAACAGCAACTACTGCAAGTACGACAACCAAGGACTACAACTCTTCACATCATCTCTATACTTAGCCGGTCTAACCGCAACGTTCTTCGCTTCATACACGACGAGAACGTTAGGACGAAGACCAACCATGCTTATAGCCGGCGTGTTCTTCATCATCGGTGTGGTTCTCAACGCCGCGGCTCAA…
BrSTP13a	ATGGCCGCAGGATTTTCGACGGCTTCGGCAAAGGGAGTGGATTTTGAGGCAAAGATTACTCCTATAGTCATAATATCTTCCATCATGGCAGCTACCGGCGGCCTCATGTTTGGCTACGAAGTTGGTGTCTCTGGTGGAGTGACAGCGATGCCGGAATTTCTGAAAAAGTTTTTCCCGGTGGTCTACGGGAGAGTAGAAGTCGGCGTCGACAAAAACAACTACTACTGCAAATACGACAACCAAGGACTACAAATCTTCACATCATCTCTATACTTAGCGGGTCTAACCGCAACGTTCTTCGCTTCATACACGACGAGAACACTTGGACGAAGGCCAACCATGCTCATAGCTGGCGTGTTCTACATCATCGGTGTGGTTCTCAATGCTGCGGCACAAGAC…
BrSTP13b	ATGGCCGGAGGAGGATTCGCGACGGCGACGGCAAACGGAGTGGAGTTTGAGGCAAAGATAACTCCAATAGTTATCATCTCTTGCATCATGGCTGCTACCGGCGGTCTCATGTTCGGCTACGACGTTGGTGTCTCCGGCGGAGTGACATCGATGCCGGACTTTCTGAAGAAGTTTTTTCCGGTGGTTCACCGAAAAGTAGAAGCCGGAGCCGACAAAAACAGCAACTACTGCAAATACGACAACCAAGGACTACAACTCTTCACATCATCTCTATACTTAGCCGGTCTAACCGCAACGTTCTTCGCTTCATACACGACGAGAACGTTAGGACGAAGACCAACCATGCTTATAGCCGGCGTGTTCTTCATCATCGGTGTGGTTCTCAACGCCGCGGCTCAA…
AtSTP13	ATGACCGGAGGAGGATTTGCGACTTCGGCGAACGGAGTAGAGTTTGAGGCAAAGATAACTCCAATAGTCATCATATCTTGCATCATGGCTGCTACCGGCGGCCTCATGTTTGGTTACGACGTCGGTGTCTCCGGCGGAGTGACATCGATGCCGGACTTTCTCGAAAAGTTTTTTCCCGTGGTTTATCGGAAAGTAGTAGCTGGCGCCGACAAAGACAGCAACTACTGCAAATACGACAACCAAGGACTACAACTTTTCACATCATCTTTATACTTAGCCGGTCTAACCGCAACGTTCTTTGCTTCATACACGACAAGAACGCTCGGAAGGAGGCTAACTATGCTCATAGCCGGCGTTTTCTTCATCATAGGTGTGGCTCTCAACGCGGGGGCTCAAGAC…
BoSTP14	ATGGCTCCAGCAAAGATCCGAGGAACCGTGAACCAGCTTTTCCAGCTAACAACTTGCATAGGCATCTTAGTGGCTAATCTGATAAACTACAAAACAGACCAAATCCATCCTTGGGGATGGAGGCTCTCTCTTGGCCTCGCCGTGGTACCAGCTACACTCATGTTCATCGGAGGACTCTTCTTACCGGAGACACCAAACAGTCTCGTCGAACAAGGGAAGCTCGAGGAAGCTAAAGCAGTACTGATCAAAGTACGTGGCACAAACAACATCGAAGCTGAGTTTCAAGATCTTGTTGAAGCTAGTGAAGCTGCGAGAGCCGTGAAGAATCCGTTTAGGAACCTTTTTGCTCGGAGGAACAGACCGCAGCTAGTGATTGGAGCTATTGGTCTTCCTGCGTTT…
BrSTP14	ATGGCTGGTGGAGTTCTTGCCGACGAAGGTGCCTTAAAGAGAGCTCATCTCTATGAGCATCGTATCACTGCTTACTTCATATTTGCTTGCATCGTTGGATCCTTAGGAGGCTCTCTCTTCGGCTATGATCTCGGAGTCTCTGGTGGTGTTACATCAATGGACGATTTCTTGATAGAGTTCTTCCCAGGGATCTATAAAAGAAAGCAAAAGCATATGCACGAAACAGATTACTGCAAATACGACAACCAAATCCTCACACTCTTCACCTCTTCTCTCTACTTCGCCGGTTTGATCTCGACCTTTGGAGCTTCTTATGTCACAAGAATCTATGGCAGAAGAGGAAGCATCCTCGTTGGCTCCGTCAGCTTCTTCCTCGGAGGAGTCGCGGTTCCATTATAC…
AtSTP14	ATGGCCGGTGGAGCTCTTACCGATGAAGGAGGCCTAAAGAGAGCTCATCTCTATGAACATCGGATCACTTCTTACTTCATCTTCGCTTGCATCGTCGGATCCATGGGAGGCTCTCTTTTCGGCTATGATCTTGGAGTCTCTGGTGGTGTTACATCAATGGACGATTTCTTGAAAGAGTTCTTCCCAGGGATCTACAAAAGAAAGCAAATGCATCTAAACGAAACAGATTACTGCAAATACGACAATCAAATCCTCACACTCTTCACTTCTTCTCTCTACTTCGCCGGTTTAATCTCAACTTTCGGAGCTTCTTACGTCACCAGAATCTACGGTAGGAGAGGAAGCATCCTCGTTGGCTCTGTCAGCTTCTTCCTCGGAGGAGTGATTAACGCTGCAGCC…
