# Supplementary material for: Genome-Wide Identification and Expression Profiling of Sugar Transporter Protein (STP) Family Genes in Cabbage (Brassica oleracea var. capitata L.) Reveals their Involvement in Clubroot Disease Responses
Source: Genes (Basel). 2019 Jan 21;10(1):71. doi: 10.3390/genes10010071 (PMC6356595; doi:10.3390/genes10010071)
Supplement: Supplementary file 1 [file genes-10-00071-s001.zip › Supplementary File S4.xlsx]

## Sheet: Sheet1
Supplementary File S4: Predicted functional domains of BoSTP proteins.
Protein name	ID	Domain	Sart	End	E-value
BoSTP1a	Bol036657	MFS_1	20	441	5.9e-26
		Sugar_tr	26	489	7.3e-143
BoSTP1b	Bol031302	MFS_1	21	441	2.1e-25
		Sugar_tr	26	489	7.3e-143
BoSTP2a	Bol023380	MFS_1	18	436	2e-21
		Sugar_tr	25	483	6e-118
		MFS_2	69	163	1.6e-07
BoSTP2b	Bol041122	MFS_1	22	423	1e-23
		Sugar_tr	26	484	7.3e-116
		MFS_2	70	162	6.3e-08
BoSTP3	Bol017006	MFS_1	8	432	3e-13
		Sugar_tr	17	480	4.4e-101
BoSTP4a	Bol018147	MFS_1	23	439	4.5e-25
		Sugar_tr	26	487	5.9e-125
BoSTP4b	Bol000550	MFS_1	23	439	5.7e-24
		Sugar_tr	26	487	1.7e-121
BoSTP5	Bol009461	MFS_1	21	443	2.2e-23
		Sugar_tr	28	491	1.2e-105
BoSTP6a	Bol002474	MFS_1	20	435	2.5e-29
		Sugar_tr	25	483	3.7e-117
		MFS_2	162	412	7.2e-07
BoSTP6b	Bol002866	MFS_1	18	435	1e-29
		Sugar_tr	25	483	1.2e-115
BoSTP6c	Bol034076	MFS_1	20	435	3.3e-28
		Sugar_tr	25	483	9.9e-117
BoSTP7a	Bol030687	MFS_1	21	440	1.3e-22
		Sugar_tr	30	488	5.4e-122
BoSTP7b	Bol011395	MFS_1	21	440	2.7e-22
		Sugar_tr	30	488	7e-123
BoSTP8	Bol022297	MFS_1	3	418	3.4e-28
		Sugar_tr	8	465	1.8e-117
BoSTP9a	Bol010165	MFS_1	18	441	2.8e-30
		Sugar_tr	27	489	4.4e-135
BoSTP9b	Bol014014	MFS_1	17	441	3.2e-27
		Sugar_tr	27	489	1.4e-132
BoSTP10	Bol000549	MFS_1	19	441	1.2e-26
		Sugar_tr	28	489	2.7e-131
BoSTP11	Bol017091	MFS_1	19	443	7.3e-22
		Sugar_tr	28	491	1e-122
BoSTP12	Bol028422	MFS_1	15	441	1.5e-22
		Sugar_tr	26	489	5.2e-133
BoSTP13a	Bol022294	MFS_1	17	440	1.1e-24
		Sugar_tr	26	488	2.1e-117
BoSTP13b	Bol032462	MFS_1	2	441	5.2e-24
		Sugar_tr	27	489	2.7e-124
BoSTP14	Bol027572	Sugar_tr	1	326	4.7e-82
