# Supplementary material for: Genome-Wide Identification and Expression Profiling of Sugar Transporter Protein (STP) Family Genes in Cabbage (Brassica oleracea var. capitata L.) Reveals their Involvement in Clubroot Disease Responses
Source: Genes (Basel). 2019 Jan 21;10(1):71. doi: 10.3390/genes10010071 (PMC6356595; doi:10.3390/genes10010071)
Supplement: Supplementary file 1 [file genes-10-00071-s001.zip › Supplementary File S5.xlsx]

## Sheet: Sheet1
Supplementary File S5: Expression of BoSTP genes in different organs of bud, callus, flower, leaf, root, silique and stem in homozygous cabbage line 02-12.
Gene name	ID	Bud	Callus	Flower	Leaf	Root	Silique	Stem
BoSTP1a	Bol036657	5.8245	7.41087	4.80556	4.16093	7.01278	5.93635	5.59753
BoSTP1b	Bol031302	4.19365	5.13824	1.94984	5.26411	4.58541	4.03558	3.41811
BoSTP2a	Bol023380	2.47207	0	0	0	0	0	0
BoSTP2b	Bol041122	2.14297	0.894434	0	0	0	0	0
BoSTP3	Bol017006	0.56971	4.73129	0.697611	0	2.06699	0.967214	1.69158
BoSTP4a	Bol018147	4.89782	6.45829	2.83434	3.56551	5.34984	5.11664	3.30337
BoSTP4b	Bol000550	1.61411	4.5867	0.899814	0.665834	0.626602	2.68273	1.6914
BoSTP5	Bol009461	0.519263	0	0.19238	0	0.310625	1.90816	0
BoSTP6a	Bol002474	5.87404	0	0.250746	0	0	0	0
BoSTP6b	Bol002866	4.04551	0	1.58735	0	0.194992	1.56267	0
BoSTP6c	Bol034076	0.655683	4.11218	0.774362	0	0	2.55342	1.19919
BoSTP7a	Bol030687	2.42444	0.916633	1.0879	1.87964	0.361059	1.49883	0.776574
BoSTP7b	Bol011395	2.10713	0.962849	2.85834	0	0	3.09054	3.19546
BoSTP8	Bol022297	0.138614	0.0778644	0	0	0	2.95658	0
BoSTP9a	Bol010165	7.41972	0	1.05136	0.128931	0.0664262	0.0656444	0.249805
BoSTP9b	Bol014014	5.18414	0	0.0657507	0.0659055	0.0664262	0	0
BoSTP10	Bol000549	0.0140746	0	0.485596	0	0	0	0
BoSTP11	Bol017091	2.50241	0	3.30688	0.127516	0	0	0
BoSTP12	Bol028422	1.67089	0.994319	2.42273	2.20793	0.996597	2.77674	0.131029
BoSTP13a	Bol022294	0	0	0	0.305668	0	0	0
BoSTP13b	Bol032462	3.20818	7.14615	0.538336	2.52621	5.28976	3.49188	0.297735
BoSTP14	Bol027572	4.0944	0.389885	0	0.0973983	0	0.701358	0.1906
