# Supplementary material for: Genome-Wide Identification and Expression Profiling of Sugar Transporter Protein (STP) Family Genes in Cabbage (Brassica oleracea var. capitata L.) Reveals their Involvement in Clubroot Disease Responses
Source: Genes (Basel). 2019 Jan 21;10(1):71. doi: 10.3390/genes10010071 (PMC6356595; doi:10.3390/genes10010071)
Supplement: Supplementary file 1 [file genes-10-00071-s001.zip › Supplementary File S6.xlsx]

## Sheet: Sheet1
Supplementary File S6: Expression of BoSTP genes in roots of clubroot-resistant and susceptible cabbage lines at two different P. brassicae infection stages.
Gene name	Gene ID	length (bp)	CS-JF1											CS-JF1											CR-XG336											CR-XG336
			7 DAI mock-1	7 DAI mock-2	7 DAI mock-3	7 DAI mock-mean	7 DAI-1	7 DAI-2	7 DAI-3	7 DAI-mean	ratio	log2(ratio)	adjusted p	28 DAI mock-1	28 DAI mock-2	28 DAI mock-3	28 DAI mock-mean	28 DAI-1	28 DAI-2	28 DAI-3	28 DAI-mean	ratio	log2(ratio)	adjusted p	7 DAI mock-1	7 DAI mock-2	7 DAI mock-3	7 DAI mock-mean	7 DAI-1	7 DAI-2	7 DAI-3	7 DAI-mean	ratio	log2(ratio)	adjusted p	28 DAI mock-1	28 DAI mock-2	28 DAI mock-3	28d mock-mean	28 DAI-1	28 DAI-2	28 DAI-3	28 DAI-mean	ratio	log2(ratio)	adjusted p
BoSTP1a	Bol036657	1569	106.99	83.98	119.46	103.48	38.07	42.25	49.05	43.12	0.42	-1.25154	1.01099e-06	137.82	133.29	52.87	107.99	129.34	132.61	82.5	114.82	1.06	0.0840643	1	65.85	68.01	69.28	67.71	72.49	84.29	81.73	79.5	1.17	0.226509	0.96554	95.71	95.81	87.59	93.04	151.89	155.74	147.38	151.67	1.63	0.704872	2.406e-05
BoSTP1b	Bol031302	1566	31.15	23.99	28.66	27.93	12.04	8.93	21.06	14.01	0.5	-1	0.0169789	14.11	26.61	14.59	18.44	41.11	64.79	39.23	48.38	2.62	1.38957	0.066157	15.88	20.25	20.24	18.79	18.45	12.75	16.19	15.8	0.84	-0.251539	0.805086	18.45	17.93	14.11	16.83	20.23	49.26	23.21	30.9	1.84	0.879706	0.369033
BoSTP2a	Bol023380	1497	0	0	0	0	0	0	0	0	1	0	1	0	0	0	0	0	0	0	0	1	0	1	0	0	0	0	0	0	0	0	1	0	1	0	0	0	0	0	0	0	0	1	0	1
BoSTP2b	Bol041122	1500	0	0.04	0.11	0.05	0	0.04	0	0.01	0.27	-1.88897	0.980702	0	0	0.04	0.01	0	0	0	0	0.75	-0.415037	1	0.67	0.44	0.39	0.5	0.25	0.21	0.24	0.23	0.47	-1.08927	0.720164	0.29	0.46	0.03	0.26	0.45	0.37	0.53	0.45	1.73	0.790772	0.493831
BoSTP3	Bol017006	1512	2.47	1.49	1.83	1.93	2.18	1.96	3.94	2.69	1.4	0.485427	0.829654	1.2	2.81	2.06	2.02	4.64	3.93	4.26	4.28	2.11	1.07724	0.270208	6.19	3.13	3.35	4.22	3.21	3.86	2	3.02	0.72	-0.473931	0.818573	1.69	2.57	0.86	1.71	6.14	6.2	6.51	6.28	3.68	1.87971	1.51186e-11
BoSTP4a	Bol018147	1545	71.14	66.33	72.6	70.02	38.96	39.36	46.51	41.61	0.59	-0.761213	0.00941144	39.9	97.02	49.54	62.15	67.54	76.15	72	71.9	1.16	0.214125	1	84.79	74.62	100.65	86.69	91.13	86.58	77.17	84.96	0.98	-0.0291463	1	89.81	97.3	83.99	90.37	129.21	116.6	122.94	122.92	1.36	0.443607	0.004727
BoSTP4b	Bol000550	1545	1.28	1.26	4.84	2.46	0.19	0.12	0.17	0.16	0.07	-3.8365	0.114383	0.4	0.52	0.23	0.38	3.11	3.92	3.73	3.59	9.36	3.22651	1.13793e-05	0.26	0.89	0.97	0.71	0.82	0.69	0.92	0.81	1.15	0.201634	1	0.36	0.44	0.73	0.51	1.12	2.62	1.05	1.6	3.13	1.64616	0.182731
BoSTP5	Bol009461	1521	0.85	0.29	0.36	0.5	0.27	0.32	0.32	0.3	0.61	-0.713119	0.716444	1.01	0.56	0.55	0.71	0.47	0.43	0.16	0.35	0.5	-1	0.724942	0.49	1.3	0.56	0.78	0.58	0.78	0.27	0.54	0.69	-0.535332	1	0.66	0.34	0.54	0.51	0.48	0.2	0.36	0.35	0.68	-0.556393	0.995468
BoSTP6a	Bol002474	1524	0	0	0	0	0	0	0.04	0.01	1.33	0.411426	1	0	0	0	0	0	0	0	0	1	0	1	0	0	0	0	0	0	0	0	1	0	1	0	0	0	0	0	0	0	0	1	0	1
BoSTP6b	Bol002866	1515	0.03	0.08	0	0.04	0.38	0.24	0.32	0.31	8.55	3.09592	0.176374	0	0	0	0	0.04	0.04	0	0.03	2.67	1.41684	1	0	0	0	0	0.08	0	0	0.03	2.67	1.41684	1	0	0	0	0	0.07	0.16	0.03	0.09	8.67	3.11603	0.540772
BoSTP6c	Bol034076	1527	0.07	0.25	0.04	0.12	0.04	0.24	0.04	0.11	0.89	-0.168123	1	0.33	0.18	0.16	0.22	0.47	0.12	0.61	0.4	1.79	0.83996	0.957167	0.29	0	0.07	0.12	0.17	0.04	0.16	0.12	1.03	0.0426443	1	0.25	0.3	0.17	0.24	0.51	0.28	0.27	0.35	1.47	0.555816	0.792567
BoSTP7a	Bol030687	1542	2.08	3.86	2.19	2.71	1.16	1.76	0.87	1.26	0.47	-1.08927	0.133251	2.46	8.67	1.21	4.11	2.9	2.37	2.52	2.6	0.63	-0.666576	0.96538	1.69	2.6	3.46	2.58	5.2	5.09	3.07	4.45	1.72	0.782409	0.433136	6.27	5	6.66	5.98	7.22	7.23	5.74	6.73	1.13	0.176323	0.525904
BoSTP7b	Bol011395	1527	0.31	0.25	0	0.19	0.45	0.28	0.67	0.47	2.5	1.32193	0.489576	0.22	0.11	0.08	0.14	0.26	0.04	0.16	0.15	1.12	0.163499	1	0.16	0.51	0.7	0.46	0.41	0.21	0.19	0.27	0.59	-0.761213	0.939185	0.45	0.6	0.68	0.58	0.07	0	0.19	0.09	0.15	-2.73697	0.0772379
BoSTP8	Bol022297	1452	0	0.09	0.08	0.06	0	0	0	0	0.18	-2.47393	0.863783	0	0.04	0	0.01	0.09	0.21	0	0.1	7.5	2.90689	0.919734	0	0.04	0	0.01	0	0	0	0	0.75	-0.415037	1	0.13	0	0	0.04	0.04	0.08	0.06	0.06	1.38	0.464668	1
BoSTP9a	Bol010165	1551	0.23	0.12	0.14	0.16	0.07	0.44	0.14	0.22	1.33	0.411426	1	0.15	0.14	0.15	0.15	0.13	0.12	0	0.08	0.57	-0.810966	1	0.1	0.04	0.17	0.1	0.04	0.28	0.04	0.12	1.16	0.214125	1	0.16	0.11	0.08	0.12	0.04	0	0	0.01	0.11	-3.18442	0.651737
BoSTP9b	Bol014014	1551	0	0	0	0	0	0	0	0	1	0	1	0	0	0	0	0	0	0	0	1	0	1	0	0	0	0	0	0	0	0	1	0	1	0	0	0	0	0	0	0	0	1	0	1
BoSTP10	Bol000549	1536	0	0	0	0	0	0	0	0	1	0	1	0	0	0	0	0	0	0	0	1	0	1	0	0	0	0	0	0	0	0	1	0	1	0.04	0	0	0.01	0	0	0	0	0.75	-0.415037	1
BoSTP11	Bol017091	1569	0	0	0	0	0	0	0.03	0.01	1	0	1	0	0	0	0	0	0	0	0	1	0	1	0	0	0	0	0	0	0	0	1	0	1	0	0	0	0	0	0	0	0	1	0	1
BoSTP12	Bol028422	1542	0.57	0.61	0.39	0.52	1.39	1.52	1.04	1.32	2.52	1.33342	0.139395	0.44	0.31	0.39	0.38	2.31	2.06	1.91	2.09	5.51	2.46205	0.00687378	1.4	1.32	0.83	1.18	1.06	1.38	1.77	1.4	1.19	0.250962	1	0.57	1.04	1.07	0.89	0.87	0.68	0.73	0.76	0.85	-0.234465	1
BoSTP13a	Bol022294	1536	0.03	0.12	0.07	0.07	0	0.08	0.1	0.06	0.82	-0.286304	1	0.04	0	0	0.01	0	0	0.04	0.01	1	0	1	0.16	0.2	0.03	0.13	0.08	0.08	0.08	0.08	0.62	-0.68966	1	0.08	0.04	0.06	0.06	0.15	0.04	0.11	0.1	1.67	0.739848	0.958845
BoSTP13b	Bol032462	1599	79.37	84.92	65.76	76.68	57.93	79.23	138.14	91.77	1.2	0.263034	0.967957	19.6	32.48	23	25.03	73.75	39.45	35.49	49.56	1.98	0.9855	0.481681	59.11	130.25	124.52	104.63	104.77	103.52	137.04	115.11	1.1	0.137504	1	57.85	71.49	60.15	63.16	47.39	108.52	65.06	73.66	1.17	0.226509	0.776422
BoSTP14	Bol027572	1038	0	0.06	0.53	0.2	0.11	0.24	0	0.12	0.59	-0.761213	0.997132	0.05	0.05	0.12	0.07	0	0	0.12	0.04	0.55	-0.862496	1	0	0.17	0.1	0.09	0.12	0	0.06	0.06	0.67	-0.577767	1	0.06	0	0.08	0.05	0	0.12	0	0.04	0.86	-0.217591	1
