# Supplementary material for: Genome-Wide Identification and Expression Profiling of Sugar Transporter Protein (STP) Family Genes in Cabbage (Brassica oleracea var. capitata L.) Reveals their Involvement in Clubroot Disease Responses
Source: Genes (Basel). 2019 Jan 21;10(1):71. doi: 10.3390/genes10010071 (PMC6356595; doi:10.3390/genes10010071)
Supplement: Supplementary file 1 [file genes-10-00071-s001.zip › Supplementary File S1.xlsx]

## Sheet: Table S1
Supplementary File S1: Primers used in this study.
Genes		Primer sequences (5'-3')	Gene description
BoSTP4b	Forward	ATCCCGGGATGCCTCTCTTCGACACTCA	For transient expression vector construction
	Reverse	ATTCTAGATGTAGCTGTTGCGGAAGAGG
BoSTP12	Forward	ATCCCGGGATGCCTCTCTTCGACACTCA	For transient expression vector construction
	Reverse	ATTCTAGATGTAGCTGATGCGGAAGAGG
