# Supplementary material for: Genome-Wide Identification and Expression Profiling of Sugar Transporter Protein (STP) Family Genes in Cabbage (Brassica oleracea var. capitata L.) Reveals their Involvement in Clubroot Disease Responses
Source: Genes (Basel). 2019 Jan 21;10(1):71. doi: 10.3390/genes10010071 (PMC6356595; doi:10.3390/genes10010071)
Supplement: Supplementary file 1 [file genes-10-00071-s001.zip › Supplementary File S2.xlsx]

## Sheet: Table S2
Supplementary File S2: Amino acid sequences of 58 STP proteins from B. oleracea, B. rapa and A. thaliana.
Gene ID	Protein sequences
Brassica oleracea
BoSTP1a	MAGGGFVVGDGQKTYPGKLTPFVLFTCVVAAMGGLIFGYDIGISGGVTSMPSFLRRFFPSVYRKQQEDATTNQYCQYDSPTLTLFTSSLYLAALISSLVASTVTRKFGRRLSMLFGGILFCAGALINGFAKHVWMLIVGRILLGFGIGFANQSVPLYLSEMAPYKYRGALNIGFQLSITIGILVAEVLNYFFAKIKGGWGWRLSLGGAVVPALIITLGSLVLPDTPNSMIERGKHEKAKTKLRRIRGVDDVSQEFDDLVAASKESQSIEHPWTNLLRRKYRPHLTMAIMIPFFQQLTGINVIMFYAPVLFNTIGFTTDASLMSAVVTGSVNVAATLVSIYGVDKWGRRFLFLEGGTQMLICQAVVAACIGAKFGVDGTPGELPKWYAIVVVTFICIYVA…
BoSTP1b	MPAGGFVAGDGQKAYPGKLTPFVLFTCVVAAMGGLIFGYDIGISGGVTSMPSFLRRFFPSVYRKQQEDATTNQYCQYDSPKLTLFTSSLYLAALISSLVASTVTRKFGRRLSMLFGGILFCAGALINGFAKHVWMLIVGRILLGFGIGFANQSVPLYLSEMAPYKYRGALNIGFQLSITIGILVAEVLNYFFAKIKGGWGWRLSLGGAVVPALIITLGSLVLPDTPNSMIERGQHEKAKTKLRRIRGVDDVSQEFDDLVAASKESQSIEHPWTNLLRRKYRPHLTMAIMIPFFQQLTGINVIMFYAPVLFNTIGFTTDASLMSAVVTGSVNVAATLVSIYGVDKWGRRFLFLEGGTQMLICQAVVAACIGAKFGVDGTPGELPKWYAIVVVTFICIYVA…
BoSTP2a	MVMGVMNIEEGASLPAKNTFQVFMCSIIAAVGGLMFGYDIGISGGVTSMDTFLIKFFHHVYEKKHRVHENNYCKFDDQLLQLFTSSLYLAGIFASLAASYLSRRFGRKPIIMSASAFFLCGAILNFFAQELGMLIGGRILLGCGIGFGNQTVPLFISEIAPARIRGGLNLMFQFLITIGILAASYVNFLTSTVKDGWRYSLGGAAVPALILLIGSFFIHETPASLIERGKDEEGKRVLRKIRGLEDIELEFNEIKRATEISNKVKSPFKELFTKSENRPPLVCGTLLQFFQQFTGINVVMFYAPVLFQTMGSGNNASLISTVVTNGVNAVATIIAVVMVDRLGRRFFLVEGATQMTATQISIGALLLKHLHLIGPITSRSVPLIVLILICIYVSGFAWS…
BoSTP2b	MAVGVMDIEGGGASLPGKTTFQVVMCSIIAAVGGLMFGYDIGISGGVTSMDTFLLDFFPHVYEKKHRVHENNYCKFDDQLLQLFTSSLYLAGIFASFAASFLCRRFGRKPIIMSASIFFLLGAILNYFARDLGMLIGGRILLGFGIGFGNQTVPLFISEIAPPRIRGGLNIAFQLLITIGILAASFVNYLTSTMKNGWRYSLGGAAVPALILLIGSFFIHETPASLIERGKDEEGKKVLRKIRGIDNIELEFNEIKRATEISNKVKTPFKELFTKSENRPPLVCGTLLQFFQQFTGINVVMFYAPVLFQTMGSGNNASLVSTVVTNGVNALATVFAVIMVDRLGRKFFLVEGATQMMATQITIGALLLKYLHLVGPITSHAVPLIVLILICIYVSGFAW…
BoSTP3	MAASESGGKITYFVVASCVMAAMGGVIFGYDIGVSGGVMSMGPFLERFFPKVYKLQEEDRIRRSHNNKNHYCLFNSQLLTSFTSSLYVSGFIATLLASSVTRSWGRKPSIFLGGVAFLAGSALGGSAQNVAMLIIARLLLVFVQSVPLYLSEMAPARYRGAISNGFQLCIGIGFLTANFTNYETQKIKEGYGWRISLATAAVPASILTLGALFLPETPNSIIQTTKDVHKAELMLRRIRGTNDVQDELADLVEASSEPNSNARHGFLNLLQTRYRPELAMAFAIPFFQQVTGINVVAFYAPVLFRTVGFGESGSLMSTLVSGIMGTASTFLSMLVVDRIGRKTLFLVGGLQMLVSQVIIGVIITVAEAHDGVIGERYGYAVVVLVCVYVAGFGWSWGPL…
BoSTP4a	MAGGFVSQTPGVRNYNYKLTPKVFVTCFIGAFGGLIFGYDLGISGGVTQMEPFLEEFFPYVYKKMKNAHENEYCRFDSQLLTLFTSSLYLAALVSSLFASTITRVFGRKWSMFLGGLTFFIGSAFNGFAQNIAMLLIGRILLGFGVGFANQSVPVYLSEMAPPNLRGAFNNGFQVAIIFGIVVATIINYFTAQLKGNIGWRISLGLACVPAMMIMIGALILPDTPNSLIERGFTEDAKKMLQSIRGTSEVDEEFQDLIDASEESKQVKHPWKNIMLPRYRPQLIMTCFIPFFQQLTGINVITFYAPVLFQTLGFGSKASLLSAMVTGIIELLCTFVSVFTVDRFGRRVLFLQGGIQMLISQIAIGVMIGVKFGTVGTGNIGKTDANLIVALICIYVAGF…
BoSTP4b	MAGGFVSQTPGVRNYNYKLTPKVFVTCFIGAFGGLIFGYDLGISGGVTQMEPFLEEFFPDVHRKMKSAHQNEYCRFDSQLLTLFTSSLYLAALVSSLFASTITRVFGRKWSMFLGGFTFFVGSAFNGFAQNIAMLLIGRILLGFGVGFANQSVPVYLSEMAPPNLRGAFNNGFQVAIIFGIVVAAIINYFTAQLKGNIGRRISLGLACVPAMMIMIGALILPDTPNSLIERGFTDKAKQMLQSIRGTNEVDEEFQDLTDASEESKQVKHPWKNILLPRYRPQLIITCFIPFFQQLTGINVITFYAPVLFQTLGFGSKASLLSAMVTGIIELLCTFVSVFTVDRFGRRVLFLQGGIQMLISQIAIGVMIGVKFGTVGTGNIGKTDANLIVALICIYVAGF…
BoSTP5	MAIGGLALDVADGRGNIDAKITAAVVMTCVVAASSGLIFGYDIGISGGVTTMKPFLEKFFPTVLKKATQTNPDVYCVYDSQLLTAFTSSLYVAGLVASLVASRLTAAYGRRATMILGGLTFLFGAVISGLAANIAMLLSGRIFLGFGVGFTNQAAPVYLSEVAPPQWRGAFNTGFQFFIGVGVVSANFLNYLTANHRSGWRISLGLAALPAVIMTFGCLFISDTPSSLLARGNHDHARVSLFKIRGAKNRAEVEAELAELVKSSQLAIEARAEPFKTILERQYRPQLVVAVAIPCFQQLTGITINAFYAPVLFRSVGFGSAPALIATLILGLVNLGSILISTMVIDRFGRRFLFITGGIQMFVCQVAVAALLAATVGDAGDGEMTKGYAVTVVVLLCIY…
BoSTP6a	MAVVVSSSGNAPAFKAKMTVYVFVCVVIAAFGGLIFGYDIGISGGVTAMDDFLKKFFPSVWERKQHVHENNYCKYDNQFLQLFTSSLYLAALVASFLASAVCSKLGRKPTMQFASVFFLIGVGLTAGAVNIVMLIIGRILLGFGVGFGNQAVPLFLSEIAPAQLRGGLNIVFQLMVTIGIFIANLVNYFTATVHPNGWRIALGGAAIPAVILLFGSLIICETPTSLIERNKNEEGKEALRKIRGVDDINEEYESIVSACEIASQVKDPYRKLLKPASRPPFIIGMLLQLFQQFTGINAIMFYAPVLFQTVGFGSDAALLSAVITGVINVLSTFVGIYLVDRTGRRFLLLQSSVHMLICQLIIGIILAKDLGTTGTLGKPQALVVVIFVCVYVMGFAWSW…
BoSTP6b	MAVVVTSNGNAPAFEAKLTVYVFICVVIAAFGGLIFGYDIGISGGVTAMDDFLKEFFPAVWERKKHAHENNYCKYDNQFLQLFTSSLYLAALVASFFASAVCSKLGRKPTMQFASIFFLIGVGLTAGAVNLIMLIFGRILLGFGVGFGNQAVPLFLSEIAPAQLRGGLNIVFQLMVTIGILIANLVNYFTAKVHPYGWRIALGGAAIPAVFLLFGSLIICETPTSLIERNKNEEGKEALRKIRGVEDINEEYESIVHACDIASQVKDPFRKLLKPASRPPFIIGMLLQLFQQFTGINAIMFYAPVLFQTVGFGSEAALLSAVITGTINVLSTFVGIYLVDKTGRRFLLLQSSVHMLICQLIIGIILAKDLGTTGTLGKPQALVVVIFVCVYVMGFAWSW…
BoSTP6c	MAVVVSANGNGPAFEAKMTVYVFVCVLIAAVGGLIFGYDIGISGGVTAMDDFLKKFFPTVWERKQHAHENNYCKYDNQHLQLFTSSLYLAALVASFLASAVCSKLGRKPTMQFASVFFLIGVGLAAGADNIVMLIIGRILLGFGVGFGNQAVPLFLSEIAPAQLRGGLNIVFQLMVTIGILIANLVNYFTATVHPNGWRFALGGAAIPAVILLLGSLIICETPTSLIERNKNEEGRETLRKIRGVEDINDEYESIVHACEIASQVKDPYRKLLKPASRPPLIIGMLLQLFQQFSGINAIMFYAPVLFQTVGFGSNAALLSAVITGSINVLSTFVGIYLVDRTGRRFLLLQSSVHMLISQLIIGIILAKDLGITGTLGKAQAMVVVVFVCAYVMGFAWSW…
BoSTP7a	MAGGSFGPTGVAKERAEQYQGKVTSYVIVACLVAAIGGSIFGYDIGISGGVTSMDEFLDQFFHTVYEKKKQAHESNYCKYDNQGLAAFTSSLYLAGLVSTLAASPITRNYGRRASIVCGGVSFFIGAALNAGAVNLAMLLAGRILLGVGIGFGNQAVPLYLSEVAPTHLRGGLNMMFQLATTLGIFTANMVNYGTQQLKPWGWRLSLGLAAFPALLMTLGGYFLPETPNSLVERGLTERGRRVLEKLRGTKNVDAELQDMVDASELANSIKHPFRNILQKQHRPQLVMAICMPMFQILTGINSILFYAPVLFQTMGFGGNASLYSSALTGAVLVLSTLISISLVDKLGRRALLISGGVQMIICQAIVSVILGVKFGDNQELSKGYSIVVVIFICLFVVA…
BoSTP7b	MAGGSFGPTGVAKERVEQYQGKVTSYVIIACLVAAIGGAIFGYDIGVSGGVTSMDEFLEEFFKTVYDKKKQAHESNYCKYDDQGLAAFTSSLYLAGLVSTLAASPITRNYGRRASIVCGGISFLVGAALNAGAVNLPMLLAGRILLGVGIGFGNQAVPLYLSEVAPTHLRGGLNMMFQLATTLGIFTANMVNYGTQQLKPWGWRLSLGLAAFPALLMTLGGYLLPETPNSLVERGLTDKGRRVLEKLRGTQNVDAELQDMVDASELANSIKHPFRNILQKQHRPQLVMAVCMPMFQILTGINSILFYAPVLFQTMGFGGNASLYSSALTGAVLVLSTLISIALVDKLGRRALLISGGVQMIICQAIVSVILGLKFGDDQALSKGYSIVVVIFICLFVVA…
BoSTP8	MTVYVFICVVIAAVGGLIFGYDIGISGGVTAMDDFLIKFFPAVYERKKQAHEDNYCKYDNQFLQLFTSSLYLAALVASFFASATCSKLGRKPTMQLASIFFLIGVGLASGAANMYMLIMGRILLGFGVGFGNQAVPLFLSEIAPARLRGGLNIVFQLMVTIGILIASVVNYLTSSIHPYGWRLALGGAGIPALILLFGSLLICETPTSLIERNKTEEGKATLKKIRGVEDVDEEYQSLVHACEFARQVKDPYRRLMKPHSRPPLVIGLLLQLFQQFTGINAIMFYAPVLFQTVGFGNNAALLSAVITGSVNVLSTLVGIFLVDRTGRRFLLLQAAVQMLSCQLVIGIILAKDLGVKGTLGKTEAMIVVILVCVYVMGFAWSWGPLGWLIPSETFPLETR…
BoSTP9a	MAGGAFVSEGSGGGSYEGGVTGFVIMTCIVAAMGGLLFGYDLGISGGVTSMEEFLSKFFPEVDRQMHNARRETAYCKFDNQLLQLFTSSLYLAALVSSFAASAVTRKYGRKISMFVGGVAFLIGSLFNAFATNVAMLIIGRLLLGVGVGFANQSTPVYLSEMAPAKIRGALNIGFQMAITIGILIANLINYGTSQMARNGWRVSLGLAAVPAVVMVIGSFVLPDTPNSMLERGKYEQAREMLQKIRGADNVDEEFQDLCDACESAKKVEHPWKNIFQEAKYRPALVFCSMIPFFQQFTGINVIMFYAPVLFKTLGFADDASLISAVITGVVNVVSTLVSIYAVDRYGRRLLFLEGGIQMIICQIIVGSLIGAKFGTTGSGTLTPATADWVLAFICIYVA…
BoSTP9b	MAGGAFVSDGGGGGSYEGGVTGFVIITCIVAAMGGLLFGYDLGISGGVTSMEEFLSKFFPEVDRQMHNARRETAYCKFDNQLLQLFTSSLYLAALVSSFAASVVTRKYGRKISMFVGGLAFLIGSLFNAFAVNVAMLIIGRLLLGVGVGFANQSTPVYLSEMAPAKLRGALNIGFQMAITIGILIANLINYGTSQMARNGWRVSLGLAAVPAVVMVIGSFVLPDTPNSMLERGKYEQAREMLQKIRGADNVDEEFQDLCDACEAAKKVEHPWKNLFLQAKYRPALAFCSAIPFFQQFTGINVIMFYAPVLFKTLGFADDASLISAVITGVVNVVSTLVSIYAVDRYGRRILFLEGGIQMIICQIIVGSLIGAKFGTTGSGTLTPATADWVLAFICIYVA…
BoSTP10	MAGGAFVSEGGSGGRDYEGGVTVFVVITCMVAAMGGLLFGYDLGISGGVTSMDEFLSKFFPQLEKQRVKAKHETAYCKFDDQKLQLFTSSLYLAALVASFVASVVTRKYGRKVSMFTGGLAFLTGALINAFAINVTMLIIGRLLLGVGVGFANQSTPVYLSEMAPAKIRGALNICFQVAITSGILVANLINYGTSNMAKNGWRVSLGLAAVPAILMVIGSFFLPDTPNSMLERGKYEEAKQMLKKVRGTENVDHEFQDIRDACEAAKKVEHPWKNIRQSKYRPALVFCSAIPFFQQITGINVIMFYAPVLFKTLGFGDDAALMSAVITGVVNVLATFVSLYSVDRFGRRFLFLEGGIQMFICQILVGSFIGLKFGTTGTGTLTPATADWILVFICVYVA…
BoSTP11	MGGGFFVTDSSHREEYEEGGVTSFVVIACIVAAMGGLLFGYDIGISGGVTSMEEFLTRFFPDMLRQMQNETGRETEYCKYDNELLTLFTSSLYLAALFASFLASSITRLFGRKVSMTIGGLAFLSGALLNGFAISLEMLIIGRLLLGVGVGFVNQAVPLYLSEMAPAKIRGALNMAFQLAITMGILAANIINYITPSLKNGVGWRLSLGLAAVPASVLLVGSFFLPETPNSILERGNKEEAKRMLQKIRGTMEVEHEFMDLCAACESAKSVQHPWTNIAQTKYRPQLVFCTFIPFFQQLTGINVIMFYAPVLFRTIGFGKDASLISAVITGLVNVLSTLVSIYSVDKFGRRGLFLAGGIQMIVTQVAVGSIIGWKFGVNGEGSLSPVDTQILLGLICLY…
BoSTP12	MPAVGIVIGDGNREYPGKLTLYVTMTCIVAAMGGLIFGYDIGISGGVTTMESFQKEFFPSVYEKQKNDHESNKYCKFDSIPLTLFTSSLYLAALCSCVVASYVTRAFGRKLSMLLGGVLFCAGALLNGFATAVWMLIVGRLLLGFGIGFTNQSVPLYLSEMAPYKYRGALNIGFQLSITIGILVASVLNFFFSKIPGGWGWRLSLGGAVVPALIITVGSLILPDTPNSMIERGRFKQAETKLRKIRGVDNVEDEMDDLIAASEASKLVEHPWRNLLQRKYRPHLTMAILIPSFQQLTGINVIMFYAPVLFQTIGFGNDAALMSAVVTGLVNVGATVVSIYGVDKWGRRFLFLEGGLQMLISQVAVAAAIGAKFGVDGNPGVLPKWYAIVVVLFICIYVA…
BoSTP13a	MAAGFSTASAKGVDFEAKITPIVIISSIMAATGGLMFGYEVGVSGGVTAMPEFLKKFFPVVYGRVEVGADKNNYYCKYDNQGLQIFTSSLYLAGLTATFFASYTTRTLGRRPTMLIAGVFYIIGVVLNAAAQDLAMLITGRILLGCGVGFANQAVPLFLSEIAPTRIRGGLNILFQLNVTIGILFANLVNYGTAKIKGESGWRLSLGLAGIPALLLTVGALLVTETPNGLVERGRLNEGKAVLRQIRGTVNVEPEFADLLEASSLAKEVKHPFRNLLQRRNRPHILIAVALQIFQQCTGINAIMFYAPVLFSTLGFGSDASLYSAVLTGAVNVPSTLVSIYLVDKVGRRVLLLGAGLQMFFSQLVIAIVLGIKVTDHSNNLSKGFAVLVVVMICTYVAA…
BoSTP13b	MAGGGFATATANGVEFEAKITPIVIISCIMAATGGLMFGYDVGVSGGVTSMPDFLKKFFPVVHRKVEAGADKNSNYCKYDNQGLQLFTSSLYLAGLTATFFASYTTRTLGRRPTMLIAGVFFIIGVVLNAAAQDLAMLIAGRILLGCGVGFANQAVPLFLSEIAPTKIRGGLNILFQLNVTIGILFANLVNYGTAKIKGGWGWRLSLGLAGVPALLLTVGALLVTETPNSLVERGRLDEGKAVLRRIRGTDNVEPEFADLLEASRLAKEVKHPFRNLLQRRNRPQLVIAVALQIFQQCTGINAIMFYAPVLFSTLGFGNDAALYSAVVTGAVNVLSTVVSIYSVDKVGRRVLLLEAGVQMFFSQVVIAIILGIKVTDHSQNLSKGFAILVVVMICTYVA…
BoSTP14	MAPAKIRGTVNQLFQLTTCIGILVANLINYKTDQIHPWGWRLSLGLAVVPATLMFIGGLFLPETPNSLVEQGKLEEAKAVLIKVRGTNNIEAEFQDLVEASEAARAVKNPFRNLFARRNRPQLVIGAIGLPAFQQLTGMNSILFYAPVMFQSLGFGGSASLISSTMTNAALVIAAIMSMYSADKFGRRFLLLEASVEMFCYMVVVGVTLALKFGEGKELPKSLGLVLVILICLFVLAYGRSWGPMGWLVPSEIFPLETRSAGQSVVVCVNLFFTALIAQCFLVSLCHLKYGIFLLFAGLVFGMGSFVYFLLPETKQVPIEEVYLLWRQHWLWKRYVEDHDEKTDQ
Brassica rapa
BrSTP1a	MAGGGFVVGDGQKAYPGKLTPFVLFTCVVAAMGGLIFGYDIGISGGVTSMPSFLRRFFPSVYRKQQADATTNQYCQYDSPTLTLFTSSLYLAALISSLVASTVTRKFGRRLSMLFGGILFCAGALINGFAKHVWMLIVGRILLGFGIGFANQAVPLYLSEMAPYKYRGALNIGFQLSITIGILVAEVLNYFFAKIKGGWGWRLSLGGAVVPALIITLGSLVLPDTPNSMIERGQHEEAKTKLRRIRGVDDVSQEFDDLVAASKESQSIEHPWTNLLRRKYRPHLTMAIMIPFFQQLTGINVIMFYAPVLFNTIGFTTDASLMSAVVTGSVNVAATLVSIYGVDKWGRRFLFLEGGTQMLICQAVVAACIGAKFGVDGTPGELPKWYAIVVVTFICIYVA…
BrSTP1b	MPAGGFVVGDGQKAYPGKLTPFVLFTCVVAAMGGLIFGYDIGISGGVTSMPSFLRRFFPSVYRKQQEDATTNQYCQYDSPTLTLFTSSLYLAALVSSLVASTVTRKFGRRLSMLFGGILFCAGALINGFAKHVWMLIVGRILLGFGIGFANQSVPLYLSEMAPYKYRGALNIGFQLSITIGILVAEVLNYFFAKIKGGWGWRLSLGGAVVPALIITLGSLVLPDTPNSMIERGQHEEAKTKLRRIRGVDDVSQEFDDLVAASKESQSIEHPWTNLLRRKYRPHLTMAIMIPFFQQLTGINVIMFYAPVLFNTIGFTTDASLMSAVVTGSVNVAATLVSIYGVDKWGRRFLFLEGGTQMLICQAVVAACIGAKFGVDGTPGELPKWYAIVVVTFICIYVA…
BrSTP2a	MVTGVMNIEEGASLPAKNTFQVFMCSIIAAVGGLMFGYDIGISGGVTSMDTFLIKFFHHVYEKKHRVHENNYCKFDDQLLQLFTSSLYLAGIFASLAASYLSRRFGRKPIIMSASAFFLCGAILNFFAQELGMLIGGRILLGCGIGFGNQTVPLFISEIAPARIRGGLNLMFQFLITIGILAASYVNFLTSTVKDGWRYSLGGAAVPALILLIGSFFIHETPASLIERGKDEEGKRVLRKIRGLEDIELEFNEIKRATEISNKVKSPFKELFTKSENRPPLVCGTLLQFFQQFTGINVVMFYAPVLFQTMGSGNNASLISTVVTNGVNAVATIIAVVMVDRLGRKFFLVEGATQMTATQISIGALLLKHLHLIGPITSRSVPLIVLILICIYVSGFAWS…
BrSTP2b	MAVGVMDIEEGAASLPGKTTFQVVMCSIIAAVGGLMFGYDIGISGGVTSMDTFLLDFFPHVYEKKHRVHENNYCKFDDQLLQLFTSSLYLAGIFASFAASFLCRRFGRKPIIMSASIFFLLGAILNYFARDLGMLIGGRILLGFGIGFGNQTVPLFISEIAPPRIRGGLNIAFQLLITIGILAASFVNYLTSTMKNGWRYSLGGAAVPALILLIGSFFIHETPASLIERGKDEEGKKVLRKIRGIDNIELEFNEIKRATETSNKVKSPFKELFTKRENRPPLVCGTLLQFFQQFTGINVVMFYAPVLFQTMGSGNNASLVSTVVTNGVNALATVFAVIMVDRLGRKFFLVEGATQMMATQLTIGALLLKYLHLVGPITSHAVPLIVLILICIYVSGFAW…
BrSTP3	MAASKSGGKITYFVVASCVMAAMGGVIFGYDIGVSGGVMSMGPFLERFFPKVYKLQEEDRIRRSHNNKNHYCLFNSQLLTSFTSSLYVSGFIATLLASSVTRSWGRKPSIFLGGVAFLAGSALGGSAQNVAMLIIARLLLGVGVGFANQSVPLYLSEMAPARYRGAISNGFQLCIGIGFLTANFTNYETQKIKEGYGWRISLATAAVPASILTLGSLFLPETPNSLIQTTGDVHKAELMLRRIRGTNNVQDELADLVEASSESNSNARHGFLNLLQTRYRPELAMAFAIPFFQQVTGINVVAFYAPVLFRTVGFGESGSLMSTLVSGIVGTASTFLSMLVVDRIGRKTLFLLGGLQMLASQVIIGVIIMVAEVRDGVIGERYGYAVVVLVCVYVAGFGW…
BrSTP4a	MAGGFVSQTPGVRNYNYKLTPKVFVTCFIGAFGGLIFGYDLGISGGVTQMEPFLEEFFPYVYKKMKNAHENEYCRFDSQLLTLFTSSLYLAALVSSLFASTITRVFGRKWSMFLGGFTFFIGSAFNGFAQNIAMLLIGRILLGFGVGFANQSVPVYLSEMAPPNLRGAFNNGFQVAIIFGIVVATIINYFTAQLKGNIGWRISLGLACVPAMMIMIGALILPDTPNSLIERGFTEDAKKMLQSIRGTSEVDEEFQDLIDASEESKQVKHPWKNIMLPRYRPQLIMTCFIPFFQQLTGINVITFYAPVLFQTLGFGSKASLLSAMVTGIIELLCTFVSVFTVDRFGRRVLFLQGGIQMLISQIAIGVMIGVKFGTVGTGNIGKTDANLIVALICIYVACF…
BrSTP4b	MAGGFVSQTPGVRNYNYKLTPKVFVTCFIGAFGGLIFGYDLGISGGVTQMEPFLEEFFPDVHRKMKSAHQNEYCRFDSQLLTLFTSSLYLAALVSSLFASTITRVFGRKWSMFLGGFTFFIGSAFNGFAQNIAMLLIGRILLGFGVGFANQSVPVYLSEMAPPNLRGAFNNGFQVAIIFGIVVATIINYFTAQLKGNIGWRISLGLACVPAMMIMIGALILPDTPNSLIERGFTDKAKQMLQSIRGTNEVDEEFQDLIDASEESKQVKHPWKNILLPRYRPQLIITCFIPFFQQLTGINVITFYAPVLFQTLGFGSKASLLSAMVTGIIELLCTFVSVFTVDRFGRRVLFLQGGIQMLISQIAIGVMIGVKFGTVGTGDIGKTDANLIVALICIYVAGF…
BrSTP5	MAIGGLALDVAGGSGNIEAKITAAVVMTCVVAASGGLIFGYDIGISGGVTTMKPFLENFFPTVLKNATEAKPDVYCVYDSQLLTAFTSSLYVAGLVASLVASRLTAAYGRRTTMILGGLTFLFGAVISGLAANIAMLLSGRILLGFGVGFTNQAAPVYLSEVAPPQWRGAFNTGFQFFIGVGVVSANFLNYLTADHHSGWRISLGLAALPAVIMTFGCLFISDTPSSLLARGNHDHARVSLFKIRGAKNSADVEAELAELVKSSQLAIEARAEPFKTILERQYRPQLVVAMAIPCFQQLTGITINAFYAPVLFRSVGFGSAPALVATLILGLVNLGSILISTMVIDRFGRRFLFIVGGIQMFVCQVAVAALLAATVGDAGDGEMTKGYAVTVVVLLCIY…
BrSTP6a	MAVVVSSSGNAPAFKAKMTVYVFVCVVIAAFGGLIFGYDIGISGGVTAMDDFLKKFFPSVWEKKQHVHENNYCKYDNQFLQLFTSSLYLAALVASFLASAVCSKLGRKPTMQFASIFFLIGVGLTAGAVNIVMLIIGRILLGFGVGFGNQAVPLFLSEIAPAQLRGGLNIVFQLMVTIGIFIANLVNYFTATVHPNGWRIALGGAAIPAVILLFGSLIICETPTSLIERNKNEEGKEALRKIRGVDDINEEYESIVNACEIASQVKDPYRKLLKPASRPPFIIGMLLQLFQQFTGINAIMFYAPVLFQTVGFGSDAALLSAVITGVINVLSTFVGIYLVDRTGRRFLLLQSSVHMLICQLIIGIILAKDLGTTGTLGKPQALVVVIFVCVYVMGFAWSW…
BrSTP6b	MAVVVSSNGNAPAFEAKLTVYVFICVVIAAFGGLIFGYDIGISGGVTAMDDFLKEFFPAVWERKKHAHENNYCKYDNQFLQLFTSSLYLAALVASFFASAVCSKLGRKPTMQFASIFFLIGVGLTAGAVNLIMLIFGRILLGFGVGFGNQAVPLFLSEIAPAQLRGGLNIVFQLMVTIGILIANLVNYFTAKVHPYGWRIALGGAAIPAVFLLFGSLIICETPTSLIERNKNEEGKEALRKIRGVEDINEEYESIVHACDIASQVKDPFRKLLKPASRPPFIIGMLLQLFQQFTGINAIMFYAPVLFQTVGFGSEAALLSAVITGTINVLSTFVGIYLVDKTGRRFLLLQSSVHMLICQLIIGIILAKDLGTTGTLGKPQALVVVIFVCVYVMGFAWSW…
BrSTP6c	MAVVVSANGNGPAFEAKMTVYVFVCVLIAAVGGLIFGYDIGISGGVTAMDDFLKKFFPTVWERKQHAHENNYCKYDNQHLQLFTSSLYLAALVASFLASAVCSKLGRKPTMQFASVFFLIGVGLAAGADNIVMLIIGRILLGFGVGFGNQAVPLFLSEIAPAQLRGGLNIVFQLMVTIGILIANLVNYFTATVHPNGWRIALGGAAIPAVILLLGSLIICETPTSLIERNKNEEGRETLRKIRGVEDINDEYESIVHACEIASQVKDPYRKLLKPASRPPLIIGMLLQLFQQFSGINAIMFYAPVLFQTVGFGNNAALLSAVITGSINVLSTFVGIYLVDRTGRRFLLLQSSVHMLISQLIIGIILAKDLGITGTLGKAQAMVVVVFVCAYVMGFAWSW…
BrSTP7a	MAGGSFGPTGVAKERAEQYQGKVTSYVIIACLVAAIGGSIFGYDIGISGGVTSMDEFLDQFFHTVYEKKKQAHESNYCKYDNQGLAAFTSSLYLAGLVSTLAASPITRNYGRRASIVCGGVSFFIGAALNAGAVNLAMLLAGRILLGVGIGFGNQAVPLYLSEVAPTHLRGGLNMMFQLATTLGIFTANMVNYGTQQLKPWGWRLSLGLAAFPAFLMTLGGYFLPETPNSLVERGLTERGRRVLEKLRGTKNVDAELQDMVDASELANSIKHPFRNILQKQHRPQLVMAICMPMFQILTGINSILFYAPVLFQTMGFGGNASLYSSALTGAVLVLSTLISISLVDKLGRRALLISGGVQMIICQAIVSVILGVKFGDNQELSKGYSIVVVIFICLFVVA…
BrSTP7b	MAGGSFGPTGVAKERAEQYQGKVTSYVIIACLVAAIGGAIFGYDIGVSGGVTSMDEFLEEFFKTVYDKKKQAHESNYCKYDDQGLAAFTSSLYLAGLVSTLAASPITRNYGRRASIVCGGISFLVGAALNAGAVNLPMLLAGRILLGVGIGFGNQAVPLYLSEVAPTHLRGGLNMMFQLATTLGIFTANMVNYGTQQLKPWGWRLSLGLAAFPALLMTLGGYLLPETPNSLVERGLTERGRRVLEKLRGTQNVDAELQDMVDASELANSIKHPFRNILQKQHRPQLVMAVCMPMFQILTGINSILFYAPVLFQTMGFGGNASLYSSALTGAVLVLSTLISIALVDKLGRRALLISGGVQMIICQAIVSVILGLKFGDDQELSKGYSIVVVIFICLFVVA…
BrSTP8	MAGGFVAFSGDSPAFQAKMTVYVFICVVIAAVGGLIFGYDIGISGGVTAMDDFLMKFFPAVYERKKQAHEDNYCKYDNQFLQLFTSSLYLAALVASFFASATCSKLGRKPTMQLASVFFLIGVGLASGAANMYMLIMGRILLGFGVGFGNQAVPLFLSEIAPARLRGGLNIVFQLMITIGILIASVVNYFTSSIHPYGWRLALGGAGIPALILLFGSLLICETPTSLIERNKTEEGKATLKKIRGVEDVDEEYQSLVQACEFARQVKDPYRRLMKPESRPPLVIGLLLQLFQQFTGINAIMFYAPVLFQTVGFGNNAALLSAVITGSVNVVSTLVGILLVDRTGRRFLLLQAAVQMLSCQLVIGIILAKDLGVKGTLGKTEAMIVVILVCVYVMGFAWS…
BrSTP9a	MAGGAFVSEGSGGGSYEGGVTGFVIMTCIVAAMGGLLFGYDLGISGGVTSMEEFLSKFFPEVDRQMHNARRETAYCKFDNQLLQLFTSSLYLAALVSSFAASAVTRKYGRKISMFVGGVAFLIGSLFNAFATNVAMLIIGRLLLGVGVGFANQSTPVYLSEMAPAKIRGALNIGFQMAITIGILIANLINYGTSQMARNGWRVSLGLAAVPAVVMVIGSFVLPDTPNSMLERGKYEQAREMLQKIRGADNVDEEFQDLCDACESAKKVEHPWKNIFQEAKYRPALVFCSMIPFFQQFTGINVIMFYAPVLFKTLGFADDASLISAVITGVVNVVSTLVSIYAVDRYGRRLLFLEGGIQMIICQIIVGSLIGAKFGTTGSGTLTPATADWVLAFICIYVA…
BrSTP9b	MAGGAFVSDGGGGGSYEGGVTGFVIITCIVAAMGGLLFGYDLGISGGVTSMEEFLSKFFPEVDRQMHNARRETAYCKFDNQLLQLFTSSLYLAALVSSFAASVVTRKYGRKISMFVGGLAFLIGALINAFAVNVAMLIIGRLLLGVGVGFANQSTPVYLSEMAPAKLRGALNIGFQMAITIGILIANLINYGTSQMARNGWRVSLGLAAVPAVVMVIGSFVLPDTPNSMLERGKYEQAREMLQKIRGADNVDEEFQDLCDACEAAKKVEHPWKNLFLQAKYRPALAFCSAIPFFQQFTGINVIMFYAPVLFKTLGFADDASLISAVITGVVNVVSTLVSIYAVDRYGRRILFLEGGIQMIICQIIVGSLIGAKFGTTGSGTLTPATADWVLAFICLYVA…
BrSTP10	MAGGAFVSEGGSGGRDYEGGVTVFVVITCMVAAMGGLLFGYDLGISGGVTSMDEFLSKFFPQLEKQRVKAKHETAYCKFDDQKLQLFTSSLYLAALVASFVASVVTRKYGRKVSMFTGGLAFLTGALINAFAINVTMLIIGRLLLGVGVGFANQSTPVYLSEMAPAKIRGALNICFQVAITSGILVANLINYGTSNMAKNGWRVSLGLAAVPAILMVIGSFFLPDTPNSMLERGKYEEAKQMLKKVRGTENVDHEFQDIRDACEAAKKVEHPWKNIRQSKYRPALVFCSAIPFFQQITGINVIMFYAPVLFKTLGFGDDAALMSAVITGVVNVLATFVSLYSVDRFGRRFLFLEGGIQMFICQILVGSFIGLKFGTTGTGTLTPATADWILVFICVYVA…
BrSTP11	MGVGGGFFVADSGHREEYEEGRVTSFVVIACIVAAMGGLLFGYDIGISGGVTSMEEFLTRFFPDMLRQMQNETGRETEYCKYDNELLTLFTSSLYLAALFASFLASSITRLFGRKVSMTIGGLAFLSGALLNGFAISLEMLIIGRLLLGVGVGFVNQAVPLYLSEMAPAKIRGALNMAFQLAITMGILAANIVNYITPNLKNGVGWRLSLGLAAVPASILLVGSFFLPETPNSILERGNKEEAKRMLQKIRGTMEVEHEFMDICAACESAKSVQHPWTNIAQTKYRPQLVFCTFIPFFQQLTGINVIMFYAPVLFRTIGFGKDASLISAVITGLVNVVSTLVSIYSVDKFGRRGLFLAGGIQMIVTQVTGHETLIFK
BrSTP12	MPAVGIVIGDGNREYPGKLTLYVTMTCIVAAMGGLIFGYDIGISGGVTTMDSFQKEFFPSVYEKQKNDQESSKYCKFDSIPLTLFTSSLYLAALCSCVVASYVTREFGRKLSMLLGGVLFCAGALLNGFATAVWMLIVGRLLLGFGIGFTNQSVPLYLSEMAPYKYRGALNIGFQLSITIGILVASVLNFFFSKIPGGWGWRLSLGGAVVPALIITVGSLILPDTPNSMIERGRFKQAETKLRKIRGVDDVEDEMNDLIAASEASKLVEHPWRNLLQRKYRPHLTMAILIPSFQQLTGINVIMFYAPVLFQTIGFENDAALMSAVVTGLVNVGATVVSIYGVDKWGRRFLFLEGGLQMLISQIAVAAAIGAKFGVDGNPGVLPKWYAIVVVLFICIYVA…
BrSTP13a	MAAGFSTASAKGVDFEAKITPIVIISSIMAATGGLMFGYEVGVSGGVTAMPEFLKKFFPVVYGRVEVGVDKNNYYCKYDNQGLQIFTSSLYLAGLTATFFASYTTRTLGRRPTMLIAGVFYIIGVVLNAAAQDLAMLITGRILLGCGVGFANQAVPLFLSEIAPTRIRGGLNILFQLNVTIGILFANLVNYGTAKIKGEWGWRLSLGLAGIPALLLTVGALLVTETPNSLVERGRLNEGKAVLRQIRGTVNVEPEFADLLEASRLAKEVKHPFRNLLQRRNRPHLLIAIALQVIQPLLYLEFRFLLFDYMILMP
BrSTP13b	MAGGGFATATANGVEFEAKITPIVIISCIMAATGGLMFGYDVGVSGGVTSMPDFLKKFFPVVHRKVEAGADKNSNYCKYDNQGLQLFTSSLYLAGLTATFFASYTTRTLGRRPTMLIAGVFFIIGVVLNAAAQDLAMLIAGRILLGCGVGFANQAVPLFLSEIAPTKIRGGLNILFQLNVTIGILFANLVNYGTAKIKGGWGWRLSLGLAGVPALLLTVGALLVTETPNSLVERGRLDEGKAVLRKIRGTDNVEPEFADLLEASRLAKEVKHPFRNLLQRRNRPQLVIAVALQIFQQCTGINAIMFYAPVLFSTLGFGNDAALYSAVVTGAVNVLSTLVSIYSVDKVGRRVLLLEAGVQMFFSQVVIAIILGIKVTDHSQNLSKGFAILVVVMICTYVA…
BrSTP14	MAGGVLADEGALKRAHLYEHRITAYFIFACIVGSLGGSLFGYDLGVSGGVTSMDDFLIEFFPGIYKRKQKHMHETDYCKYDNQILTLFTSSLYFAGLISTFGASYVTRIYGRRGSILVGSVSFFLGGVAVPLYLSEMAPAKIRGTVNQLFQLTTCIGILVANLINYKTDQIHPWGWRLSLGLAVVPATLMFIGGLFLPETPNSLVEQGKLEEAKAVLIKVRGTNNIEAEFQDLLEASEAARAVKNPFRNLFARRNRPQLVIGAIGLPAFQQLTGMNSILFYAPVMFQSLGFGGSASLISSTMTNAALVIAAIMSMYSADKFGRRFLLLEASVEMFCYMVVVGVTLALKFGEGKELPKSLGLVLVILICLFVLAYGRSWGPMGWLVPSEIFPLETRSAGQ…
Arabidopsis thaliana
AtSTP1	MPAGGFVVGDGQKAYPGKLTPFVLFTCVVAAMGGLIFGYDIGISGGVTSMPSFLKRFFPSVYRKQQEDASTNQYCQYDSPTLTMFTSSLYLAALISSLVASTVTRKFGRRLSMLFGGILFCAGALINGFAKHVWMLIVGRILLGFGIGFANQAVPLYLSEMAPYKYRGALNIGFQLSITIGILVAEVLNYFFAKIKGGWGWRLSLGGAVVPALIITIGSLVLPDTPNSMIERGQHEEAKTKLRRIRGVDDVSQEFDDLVAASKESQSIEHPWRNLLRRKYRPHLTMAVMIPFFQQLTGINVIMFYAPVLFNTIGFTTDASLMSAVVTGSVNVAATLVSIYGVDRWGRRFLFLEGGTQMLICQAVVAACIGAKFGVDGTPGELPKWYAIVVVTFICIYVA…
AtSTP2	MAVGSMNVEEGTKAFPAKLTGQVFLCCVIAAVGGLMFGYDIGISGGVTSMDTFLLDFFPHVYEKKHRVHENNYCKFDDQLLQLFTSSLYLAGIFASFISSYVSRAFGRKPTIMLASIFFLVGAILNLSAQELGMLIGGRILLGFGIGFGNQTVPLFISEIAPARYRGGLNVMFQFLITIGILAASYVNYLTSTLKNGWRYSLGGAAVPALILLIGSFFIHETPASLIERGKDEKGKQVLRKIRGIEDIELEFNEIKYATEVATKVKSPFKELFTKSENRPPLVCGTLLQFFQQFTGINVVMFYAPVLFQTMGSGDNASLISTVVTNGVNAIATVISLLVVDFAGRRCLLMEGALQMTATQMTIGGILLAHLKLVGPITGHAVPLIVLILICVYVSGFAW…
AtSTP3	MVAEEARKEAMAKSVSGGKITYFVVASCVMAAMGGVIFGYDIGVSGGVMSMGPFLKRFFPKVYKLQEEDRRRRGNSNNHYCLFNSQLLTSFTSSLYVSGLIATLLASSVTRSWGRKPSIFLGGVSFLAGAALGGSAQNVAMLIIARLLLGVGVGFANQSVPLYLSEMAPAKYRGAISNGFQLCIGIGFLSANVINYETQNIKHGWRISLATAAIPASILTLGSLFLPETPNSIIQTTGDVHKTELMLRRVRGTNDVQDELTDLVEASSGSDTDSNAFLKLLQRKYRPELVMALVIPFFQQVTGINVVAFYAPVLYRTVGFGESGSLMSTLVTGIVGTSSTLLSMLVVDRIGRKTLFLIGGLQMLVSQVTIGVIVMVADVHDGVIKEGYGYAVVVLVCVY…
AtSTP4	MAGGFVSQTPGVRNYNYKLTPKVFVTCFIGAFGGLIFGYDLGISGGVTSMEPFLEEFFPYVYKKMKSAHENEYCRFDSQLLTLFTSSLYVAALVSSLFASTITRVFGRKWSMFLGGFTFFIGSAFNGFAQNIAMLLIGRILLGFGVGFANQSVPVYLSEMAPPNLRGAFNNGFQVAIIFGIVVATIINYFTAQMKGNIGWRISLGLACVPAVMIMIGALILPDTPNSLIERGYTEEAKEMLQSIRGTNEVDEEFQDLIDASEESKQVKHPWKNIMLPRYRPQLIMTCFIPFFQQLTGINVITFYAPVLFQTLGFGSKASLLSAMVTGIIELLCTFVSVFTVDRFGRRILFLQGGIQMLVSQIAIGAMIGVKFGVAGTGNIGKSDANLIVALICIYVAGF…
AtSTP5	MAGGGLALDVSSAGNIDAKITAAVVMSCIVAASCGLIFGYDIGISGGVTTMKPFLEKFFPSVLKKASEAKTNVYCVYDSQLLTAFTSSLYVAGLVASLVASRLTAAYGRRTTMILGGFTFLFGALINGLAANIAMLISGRILLGFGVGFTNQAAPVYLSEVAPPRWRGAFNIGFSCFISMGVVAANLINYGTDSHRNGWRISLGLAAVPAAIMTVGCLFISDTPSSLLARGKHDEAHTSLLKLRGVENIADVETELAELVRSSQLAIEARAELFMKTILQRRYRPHLVVAVVIPCFQQLTGITVNAFYAPVLFRSVGFGSGPALIATFILGFVNLGSLLLSTMVIDRFGRRFLFIAGGILMLLCQIAVAVLLAVTVGATGDGEMKKGYAVTVVVLLCIY…
AtSTP6	MAVVVSNANAPAFEAKMTVYVFICVMIAAVGGLIFGYDIGISGGVSAMDDFLKEFFPAVWERKKHVHENNYCKYDNQFLQLFTSSLYLAALVASFVASATCSKLGRRPTMQFASIFFLIGVGLTAGAVNLVMLIIGRLFLGFGVGFGNQAVPLFLSEIAPAQLRGGLNIVFQLMVTIGILIANIVNYFTATVHPYGWRIALGGAGIPAVILLFGSLLIIETPTSLIERNKNEEGKEALRKIRGVDDINDEYESIVHACDIASQVKDPYRKLLKPASRPPFIIGMLLQLFQQFTGINAIMFYAPVLFQTVGFGSDAALLSAVITGSINVLATFVGIYLVDRTGRRFLLLQSSVHMLICQLIIGIILAKDLGVTGTLGRPQALVVVIFVCVYVMGFAWSWG…
AtSTP7	MAGGSFGPTGVAKERAEQYQGKVTSYVIIACLVAAIGGSIFGYDIGISGGVTSMDEFLEEFFHTVYEKKKQAHESNYCKYDNQGLAAFTSSLYLAGLVSTLVASPITRNYGRRASIVCGGISFLIGSGLNAGAVNLAMLLAGRIMLGVGIGFGNQAVPLYLSEVAPTHLRGGLNMMFQLATTIGIFTANMVNYGTQQLKPWGWRLSLGLAAFPALLMTLGGYFLPETPNSLVERGLTERGRRVLVKLRGTENVNAELQDMVDASELANSIKHPFRNILQKRHRPQLVMAICMPMFQILTGINSILFYAPVLFQTMGFGGNASLYSSALTGAVLVLSTFISIGLVDRLGRRALLITGGIQMIICQVIVAVILGVKFGDNQELSKGYSVIVVIFICLFVVA…
AtSTP8	MAVVISSNGNSKSFDAKMTVYVFICVIIAAVGGLIFGYDIGISGGVTAMDDFLKEFFPSVYERKKHAHENNYCKYDNQFLQLFTSSLYLAALVASFFASATCSKLGRRPTMQLASIFFLIGVGLAAGAVNIYMLIIGRILLGFGVGFGNQAVPLFLSEIAPARLRGGLNIVFQLMVTIGILIANIVNYFTSSIHPYGWRIALGGAGIPALILLFGSLLICETPTSLIERNKTKEGKETLKKIRGVEDVDEEYESIVHACDIARQVKDPYTKLMKPASRPPFVIGMLLQFFQQFTGINAIMFYAPVLFQTVGFGNDAALLSAVVTGTINVLSTFVGIFLVDKTGRRFLLLQSSVHMLICQLVIGIILAKDLDVTGTLARPQALVVVIFVCVYVMGFAWSW…
AtSTP9	MAGGAFVSEGGGGGNSYEGGVTVFVIMTCIVAAMGGLLFGYDLGISGGVTSMEEFLSKFFPEVDKQMHEARRETAYCKFDNQLLQLFTSSLYLAALASSFVASAVTRKYGRKISMFVGGVAFLIGSLFNAFATNVAMLIVGRLLLGVGVGFANQSTPVYLSEMAPAKIRGALNIGFQMAITIGILIANLINYGTSQMAKNGWRVSLGLAAVPAVIMVIGSFVLPDTPNSMLERGKYEQAREMLQKIRGADNVDEEFQDLCDACEAAKKVDNPWKNIFQQAKYRPALVFCSAIPFFQQITGINVIMFYAPVLFKTLGFADDASLISAVITGAVNVVSTLVSIYAVDRYGRRILFLEGGIQMIVSQIVVGTLIGMKFGTTGSGTLTPATADWILAFICLYV…
AtSTP10	MAGGAFVSEGGGGGRSYEGGVTAFVIMTCIVAAMGGLLFGYDLGISGGVTSMEEFLTKFFPQVESQMKKAKHDTAYCKFDNQMLQLFTSSLYLAALVASFMASVITRKHGRKVSMFIGGLAFLIGALFNAFAVNVSMLIIGRLLLGVGVGFANQSTPVYLSEMAPAKIRGALNIGFQMAITIGILVANLINYGTSKMAQHGWRVSLGLAAVPAVVMVIGSFILPDTPNSMLERGKNEEAKQMLKKIRGADNVDHEFQDLIDAVEAAKKVENPWKNIMESKYRPALIFCSAIPFFQQITGINVIMFYAPVLFKTLGFGDDAALMSAVITGVVNMLSTFVSIYAVDRYGRRLLFLEGGIQMFICQLLVGSFIGARFGTSGTGTLTPATADWILAFICVYVA…
AtSTP11	MAGGAFIDESGHGGDYEGRVTAFVMITCIVAAMGGLLFGYDIGISGGVISMEDFLTKFFPDVLRQMQNKRGRETEYCKYDNELLTLFTSSLYLAALFASFLASTITRLFGRKVSMVIGSLAFLSGALLNGLAINLEMLIIGRLFLGVGVGFANQSVPLYLSEMAPAKIRGALNIGFQLAITIGILAANIVNYVTPKLQNGIGWRLSLGLAGVPAVMMLVGCFFLPDTPNSILERGNKEKAKEMLQKIRGTMEVEHEFNELCNACEAAKKVKHPWTNIMQARYRPQLTFCTFIPFFQQLTGINVIMFYAPVLFKTIGFGNDASLISAVITGLVNVLSTIVSIYSVDKFGRRALFLQGGFQMIVTQIAVGSMIGWKFGFNGEGNLSGVDADIILALICLYV…
AtSTP12	MPSVGIVIGDGKKEYPGKLTLYVTVTCIVAAMGGLIFGYDIGISGGVTTMDSFQQKFFPSVYEKQKKDHDSNQYCRFDSVSLTLFTSSLYLAALCSSLVASYVTRQFGRKISMLLGGVLFCAGALLNGFATAVWMLIVGRLLLGFGIGFTNQSVPLYLSEMAPYKYRGALNIGFQLSITIGILVANVLNFFFSKISWGWRLSLGGAVVPALIITVGSLILPDTPNSMIERGQFRLAEAKLRKIRGVDDIDDEINDLIIASEASKLVEHPWRNLLQRKYRPHLTMAILIPAFQQLTGINVIMFYAPVLFQTIGFGSDAALISAVVTGLVNVGATVVSIYGVDKWGRRFLFLEGGFQMLISQVAVAAAIGAKFGVDGTPGVLPKWYAIVVVLFICIYVAAF…
AtSTP13	MTGGGFATSANGVEFEAKITPIVIISCIMAATGGLMFGYDVGVSGGVTSMPDFLEKFFPVVYRKVVAGADKDSNYCKYDNQGLQLFTSSLYLAGLTATFFASYTTRTLGRRLTMLIAGVFFIIGVALNAGAQDLAMLIAGRILLGCGVGFANQAVPLFLSEIAPTRIRGGLNILFQLNVTIGILFANLVNYGTAKIKGGWGWRLSLGLAGIPALLLTVGALLVTETPNSLVERGRLDEGKAVLRRIRGTDNVEPEFADLLEASRLAKEVKHPFRNLLQRRNRPQLVIAVALQIFQQCTGINAIMFYAPVLFSTLGFGSDASLYSAVVTGAVNVLSTLVSIYSVDKVGRRVLLLEAGVQMFFSQVVIAIILGVKVTDTSTNLSKGFAILVVVMICTYVAA…
AtSTP14	MAGGALTDEGGLKRAHLYEHRITSYFIFACIVGSMGGSLFGYDLGVSGGVTSMDDFLKEFFPGIYKRKQMHLNETDYCKYDNQILTLFTSSLYFAGLISTFGASYVTRIYGRRGSILVGSVSFFLGGVINAAAKNILMLILGRIFLGIGIGFGNQAVPLYLSEMAPAKIRGTVNQLFQLTTCIGILVANLINYKTEQIHPWGWRLSLGLATVPAILMFLGGLVLPETPNSLVEQGKLEKAKAVLIKVRGTNNIEAEFQDLVEASDAARAVKNPFRNLLARRNRPQLVIGAIGLPAFQQLTGMNSILFYAPVMFQSLGFGGSASLISSTITNAALVVAAIMSMYSADKFGRRFLLLEASVEMFCYMVVVGVTLALKFGEGKELPKSLGLILVVLICLFVL…
